# Supplementary material for: Multiplexed analysis of EV reveals specific biomarker composition with diagnostic impact
Source: Nat Commun. 2023 Mar 4;14:1239. doi: 10.1038/s41467-023-36932-z (PMC9985597; doi:10.1038/s41467-023-36932-z)
Supplement: Supplementary file 5 — Source Data [file 41467_2023_36932_MOESM5_ESM.xlsx]

## Sheet: Figure 2
Figure 2
	PANEL A	Percent EV Retained						PANEL C	Cut Efficiency During Cycling																PANEL D	Label / Cut (RFU)
		RND	ASPC1	DAUDI	CAPAN-2	A431			CD63	CD81	CD9	EPCAM	EGFR	ALIX	TSG101	Syntenin	Calnexin	G12D	Muc1	mutP53	CD47	CD98	EpHA2			RD-1 Label	RD-1 Cut	RD-2 Label	RD-2 Cut	RD-3 Label	RD-3 Cut	RD-4 Label	RD-4 Cut	RD-5 Label	RD-5 Cut
		1	100	100	100	100			0.150859	0.985528	0.924616	0.14285		0.910026	0.53543	0.387991	1	0.508804	0.367209	0.95713	1	1	1			29.1192	3.84615	17.5879	8.79397	15.2759	9.4707	23.3839	8.92857	16.4833	9.07776
		2	98.95	100	99.5587	100			1	1	1	1	1	1	1	1	1	1	1	1	1	1	1			21.4269	3.84615	17.5879	3.13945	16.3452	16.7269	14.0308	8.99901	13.199	10.5711
		3	100	100	99.3822	100			1	1	1	1	1	0.465313	1	0.305037	1	1	0.0862544	0.0430195	1	1	1			20.1346	6.33462	117.945	8.79397	33.7136	12.5802	47.8522	27.8363	49.036	7.82023
		4	99.79	99.88	99.1174	99.9094			1	1	0.698655	1	1	1	1	1	0.719885	1	1	1	1	1	1			23.6269	0	20.3492	2.76131	64.768	17.8112	20.9752	30.7827	14.3813	11.061
		5	93.88	99.88	85.8782	99.4565			1	1	1	1	1	1	1	1	1	1	0.105553	1	1	1	1			23.4192	2.39231	17.5879	8.40704	18.8911	20.6255	36.6845	12.4335	14.1957	14.8462
									1	1	1	0.960033	1	0.737413	0.571006	0.285214	1	1	1	1	1	1	0.543632			31.6423	2.97308	25.5817	8.79397	24.1071	27.315	15.1964	13.7986	17.6346	12.9599
									1	1	1	1	1	0.506823	0.369508	1	1	1	1	1	1	1	1			20.8154	6.78846	95.1859	9.31281	88.4367	8.6805	79.8899	13.8889	20.7559	15.2467
									1	1	1	1	1	1	1	1	1	0.102851	1	1	1	1	1			57.5385	4.31154	20.3053	1.23995	50.7442	22.7352	47.8849	12.8105	22.3905	12.3737
									1	1	1	1	1	1	0.238485	1	1	0.0680706	1	0.18928	1	1	1			84.6154	3.84615	18.8455	6.27889	20.9271	9.4707	15.4474	8.92857	12.0644	5.13629
									1	1	1	1	1	1	0.435983	1	1	0.700689	1	1	1	1	1			59.0923	1.28077	183.073	4.00126	32.1439	12.6048	18.0079	9.22917	52.0677	9.95736
									1	1	1	1	1	1	0.60234	1	1	1	1	1	1	1	1			226.815	2.45769	17.5879	3.17462	22.515	16.2468	18.9593	11.1052	67.5167	6.47993
									1	1	1	1	0.0570932	1	0.413073	1	1	1	1	1	1	1	1			22.5808	3.84615	50.7764	10.2098	71.7804	31.9065	43.9712	15.8085	77.7592	24.3286
									1	1	1	1	1	1	1	1	0.599748	0.692408	1	0.37356	1	1	1			51.05	6.29231	17.5879	0	18.9553	32.2733	37.5179	12.7163	51.8395	11.4013
									1	1	1	1	1	1	0.422042	1	1	1		1	1	1	1			23.0769	2.63077	17.5879	0.46608	25.5507	9.28571	17.9097	16.0823	41.1898	6.11706
									0.988402	1	1	0.982627	1	1	1	0.270209	0.845174	1	1	1	1	1	1			51.1923	11.5385	69.8241	0.316583	64.0686	9.4707	82.2937	16.2986	63.7341	11.9741
									0.654333	1	0.541958	0.973461	1	0.704126	1	1	1	0.707068	0.943397	1	1	1	1			58.8308	1.73462	29.3543	4.58166	99.6396	13.2678	88.1538	15.0625	77.5828	17.0761
									1	0.815174	1	0.525335	0.0108405	1	0.278637	1	0.852131	1	0.526286	0.500268	1	1	1			48.1385	5.58462	17.8693	2.55025	18.3501	12.8315	16.8651	21.6974	83.0727	22.7099
									1	0.97432	1	1	1	1	1	1	0.946602	1	1	1	1	1	1			34.6154	0	17.5879	0	27.3268	9.86099	22.2659	9.59028	16.1647	7.80351
									1	1	1	1	1	0.171263	0.286198	1	1	0.706424	1	1	1	1	1			24.4731	4.32308	24.0515	5.98869	50.0866	11.2233	32.7292	12.247	30.7291	11.2692
									0.593404	1	1	1	0.0294478	1	0.448796	1	1	0.0425688	1	1	1	1	1			29.4885	3.33462	12.3116	8.79397	22.099	14.8278	15.6746	9.45734	16.1647	23.2441
									1	1	1	0.870607	1	1	1	1	1	0.729789	1	1	1	1	1			25.6423	3.84615	16.4183	8.79397	17.4647	11.1923	15.873	11.9712	77.9824	9.64298
									0.0474559	0.57501	1	1	1	1	1	1	1	1	1	0.00873988	1	1	1			49.8808	3.90769	41.6482	9.3392	31.0928	27.6604	65.9911	13.5585	59.4557	13.4883
									0.80217	1	1	0.0472737	0.153569	1	1	1	1	1	0.00164594	1	1	1	1			70.7692	3.84615	96.7337	0	62.8743	33.3618	55.5556	8.13492	127.592	7.19064
									0.872179	1	1	0.790217	1	1	1	1	1	0.756666	0.383444	0.3929	1	1	1			24.1115	3.78846	22.0465	6.5603	22.0242	19.4386	23.9722	9.87599	53.9114	7.23829
									1	1	1	0.832629	0.0355388	1	0.381573	1	1	1	0.200472	1	1	1	1			26.1538	2.56538	17.5879	6.15578	30.5817	19.6396	27.5794	17.4276	37.3746	11.7893
									1	1	1	1	1	1	1	0.350194	0.607507	0.696333	1	0.200843	1	1				30.8731	4.88462	73.6759	3.56156	143.458	12.0798	15.3631	12.4147	26.1681	7.18645
									1	1	1	1	1	1	0.923297	0.477662	1	1	0.192292	1	1	1				63.7038	4.11538	28.6156	5.20603	28.7799	9.23225	22.7758	11.5833	22.2809	10.1982
									1	1	1	1	1	0.717308	0.724501	1	1	1	1	1	1	1				27.15	5.20385	45.0075	6.98241	26.3388	14.4354	82.7937	12.8532	82.2843	10.4022
									0.841993	1	1	1		1	1	0.343215	1	1	0.189091	1	1	1				23.6692	3.84615	17.5879	6.76256	19.3296	8.22498	16.9415	18.62	24.3763	7.1388
									1	1	1	0.833741		1	1	1	1	0.735097	0.88918	0.165067	1	1				23.0769	2.44615	23.1809	0.800251	27.7534	8.65163	57.9911	26.7411	38.6137	11.6681
									1	1	1	1		1	1	0.612836	1	1	1	1	1	1				23.5885	3.84615	17.5879	2.04899	20.1027	8.19825	26.7192	10.3839	19.8161	6.38211
									1	1	1	1		1	1	0.698988	1	1	1	1	1	1				23.0769	1.61923	55.5427	3.70226	59.6546	15.1957	160.505	16.0298	79.8278	12.3654
									0.364418	1	1	0.939776		1	0.501712	0.494945	1	1	1	1	1	1				23.0769	3.36538	24.5528	7.69472	21.9429	11.4724	16.3899	12.6488	18.5686	15.311
									0.820923	1	1	0.32218		0.887644	0.613461	1	1	1	1		1	1				37.0308	3.84615	17.8166	6.19975	32.7363	9.62361	19.752	11.5228	18.2985	11.2768
									1	1	1	0.814369		1	1	1	1	0.898999	1		1	1				24.1269	3.84615	17.5879	8.79397	23.6217	9.68884	16.504	8.35714	12.9222	13.0234
									1	1	1	1		1	1	0.419114	1	1	1		1	1				36.8885	0.873077	17.9837	6.39322	20.1219	10.2064	15.7381	8.29762	27.8202	9.42559
									0.919444	1		1		1	0.306667	1	1	0.77785	1		1	1				57.8115	3.23077	26.2236	3.40327	20.9196	19.274	47.7411	10.6389	20.1848	12.1773
									0.924283	1		0.869782		1	1	1	1	1	1		1	1				24.6654	3.66154	46.6256	5.86558	68.7062	22.9641	31.7619	21.5734	63.3863	15.1965
									0.797509	1		0.857395		1	1	0.545455	0.35757	0.67919	1		1					23.6692	7.98846	27.059	2.03141	54.1221	28.6238	24.878	26.0228	20.4532	14.7283
									1	1		0.792174		0.242433	1	1	1	0.70615			1					23.5731	3.84615	17.5879	7.65955	36.8734	16.4532	20.8016	17.0248	17.0727	9.46739
									0.0866697	1		1		1	1	1	1	1			1					22.3077	1.53846	17.5879	0	23.0967	8.55432	19.4444	7.93651	39.4649	9.53177
									0.786802	0.981707		0.0821172		1	0.364265	1	1	0.896263			1					34.1538	3.84615	17.9397	7.03518	36.5697	16.852	28.7302	10.4762	14.1472	17.9264
									0.89837	0.731636		0.775629		1	0.819284	1	1	1			1					24.1654	3.84615	18.1595	8.02889	21.2928	9.83319	30.2579	12.0556	46.2776	8.92475
									1	1		0.877083		1	0.672114	1	1	1			1					23.0769	3.84615	17.5879	0.351759	20.5304	9.70915	15.2778	9.68254	17.592	6.75585
									1	1		1		1	1	1	1	0.933752			1					23.0769	3.84615	17.5879	8.79397	17.3225	10.6929	17.8571	9.12698	20.5686	9.0301
									0.889088	1		1		0.800241	1	0.428992	1	0.25525			1					219.231	1.1	17.5879	8.79397	19.553	20.7752	17.7153	10.3462	29.2642	13.7366
									1	1		0.87652		0.517253	1		1	1			1					23.0769	10	108.755	8.79397	21.9204	20.5657	31.3492	13.8224	56.9958	28.0661
									1	1		1		1	1		1	1			1					22.0731	0.669231	29.0553	0	43.0507	13.9938	29.1151	9.5754	34.8261	6.32525
									1	1		0.996668		1	1		1	1			1					23.0769	1.81538	17.5879	5.97111	84.9177	20.1957	100.966	27.9653	171.026	8.83445
									1	1		1		1	1		1	1			1					46.9231	3.84615	17.5879	8.79397	18.8195	26.7322	25	14.0873	20.5686	8.69565
									1	1		1		0.671233	1		1	1			1					23.0769	3.84615	77.6771	5.86558	86.4339	48.118	29.4315	30.2579	45.0109	27.1739
									1	1		1		0.941741	0.597657		1	1			1					26.4423	5.12692	15.2048	5.31156	39.4076	11.5398	51.4633	15.1706	30.2048	22.9758
									0.98593	1		1		1	1		1	0.613368			1					32.3077	6.15385	24.6231	0	25.0214	6.6296	17.6587	9.52381	18.2274	11.7057
									1	1		0.952502		1	0.662345		1	0.651323			1					303.169	5.65769	59.4912	8.79397	54.4707	45.1615	39.5655	7.99504	115.139	8.65635
									1	1		1		1	0.840505		1	0.460984			1					47.8769	4.77308	17.5879	6.36683	20.8693	14.6749	21.2778	9.98909	14.0125	16.1455
									1	1		1		1	0.581928		1	0.619257			1					42.9846	3.61923	21.2111	4.14196	17.3599	10.4416	27.5446	11.5546	62.2667	27.7391
									0.825717	1		1		1	0.43871		1	0.114498			1					23.0769	3.84615	18.4673	0.879397	16.5205	10.1048	21.0317	16.2698	18.1856	9.94983
									1	1		1		0.728739	0.990232			0.782867			1					23.0769	10.2577	17.5879	2.92839	19.722	9.38623	17.6369	13.8889	16.908	11.9841
									1	0.921907		0.79265		1	1			0.933595			1					71.7038	3.57308	20.7274	0	18.2538	9.77652	15.5893	12.755	19.4097	7.22659
									1	1		1		1	1			0.224761			1					51.8731	2.95769	17.5879	2.70854	25.1689	17.2188	28.7698	11.8284	35.7174	8.12542
									1	1		1		1	0.708974			0.724793			1					24.3577	3.77692	50.1432	2.31281	35.8683	18.2154	22.748	10.7212	28.296	12.9231
									1	1		1		1	1			0.0211454			1					23.0308	3.12308	71.8028	9.10176	73.3159	13.3725	74.2877	12.3601	90.4582	14.1547
									1	1		1		1	1			1			1					400.427	6.83846	18.5641	9.7701	65.108	69.5038	78.1528	39.3522	50.3528	12.7274
									0.834598	1		1		1	1			0.93743			1					34.6154	2.43077	27.7714	0	28.4207	13.6751	34.879	16.7083	24.8194	7.43729
									1	1		1			0.3193			0.209551			1					48.8154	4.14231	41.9384	8.79397	85.0492	23.6067	27.4722	7.63095	35.1171	12.092
									1	1		0.822264			1			1			1					48.5346	3.84615	34.3405	3.77261	32.8422	10.9474	46.627	12.2827	66.4515	9.27676
									1	1		1			1			0.137242			1					118.681	3.84615	17.5879	2.51508	15.123	10.3871	17.4315	8.78671	21.0226	7.88378
									1	1		1			1			1			1					21.6538	2.99231	17.5879	8.79397	18.4549	13.703	52.9464	12.1984	15.546	12.9758
									1	1		1			0.488343			0.342227			1					25.3846	3.07692	17.5879	7.91457	18.4987	11.0137	14.3849	16.7659	13.2107	15.301
									0.80677	1		1			1			0.809757			1					47.3538	3.84615	85.196	1.65327	20.5175	29.8738	18.2292	16.245	14.3186	13.2207
									0.986842	1		1			0.875224			1			1					22.0731	3.84615	17.5879	2.29523	22.3621	12.8775	15.0536	13.8026	20.903	18.6129
									0.917332	1		1			0.158014			1			1					28.05	2.15769	24.2362	8.58291	41.5719	21.96	82.8254	11.9772	22.4933	11.4406
									1	1		0.803095			1			1			1					23.0769	3.84615	17.5879	10.201	19.9743	13.7725	15.3968	12.7381	20.9699	10.0669
									1	1		0.943953			0.930474			0.832822			1					21.1538	3.20385	17.5879	8.79397	44.9102	8.73289	20.8333	37.6984	23.6898	6.2709
									1	1		0.899929			1			1			1					28.0462	3.84615	17.5879	1.09925	21.1185	25.8854	20.2956	8.55655	13.9699	8.67475
									1	1		1			0.355105			0.138112			1					24.3577	2.36538	21.6508	6.08543	27.5823	9.43221	67.8671	22.3085	16.4222	15.8219
									0.824418	1		1			0.249966			0.886209			1					138.462	3.84615	31.4736	6.7098	23.0175	12.3246	19.2927	12.7401	16.3043	7.21739
									1	1		1			0.249237			0.798275			1					64.8346	4.94615	64.9083	0.835427	52.701	13.2902	50.9732	7.18056	19.908	12.4624
									0.96391	0.0316645		1			0.333333			0.543454			1					24.1423	2.86538	17.9661	8.79397	22.9106	24.3435	26.2579	10.4058	49.26	17.6831
									0.838207	1		0.803741			1			0.856542			1					22.8923	5.49615	108.315	10.4648	63.9542	30.432	48.2173	20.7708	126.507	15.7007
									1	1		1			1			1			1					26.5885	3.84615	17.5879	5.5402	26.8018	17.5973	17.9653	11.754	18.0853	12.7057
									1	0.289436		0.901697			1			1			1					23.0769	5.12692	20.103	3.77261	27.0883	21.4874	53.997	17.2907	50.1271	15.8462
									1	1		0.827573			1			0.947113			1					24.2615	2.95769	17.5879	3.38568	30.3518	16.451	21.749	8.92857	21.6747	5.85284
									1	1		1			0.707345			0.649087			1					76.4308	3.76538	17.7726	5.98869	33.1704	9.12318	33.7937	31.4931	18.5192	7.11622
									0.876893	1		1			0.382887			1			1					37.7538	3.84615	16.8932	2.08417	40.8586	14.3787	30.1538	12.1141	14.3905	10.1656
									0.830937	1		1			1			1			1					23.0769	3.84615	21.3606	8.79397	28.2603	29.6343	23.5258	18.1409	58.5284	11.4666
									1	1		0.976265			1			0.681684			1					28.2654	9.5	64.4158	10.8078	98.4902	26.3195	110.872	22.3393	192.056	20.1271
									1			0.866426			1			0.319797			1					23.6692	3.84615	17.5879	3.38568	23.5244	11.8445	37.0119	9.3869	15.9507	12.9916
									1	1		0.81899			1			0.757766			1					51.2	3.60769	91.2374	4.39698	41.836	44.7765	48.6726	20.7093	52.7274	6.63712
									1	1		1			1			1			1					23.0769	3.84615	17.5879	0	54.676	9.26754	21.8919	7.53968	15.2734	8.47241
									1	1		0.971088			1			1			1					23.0769	2.56538	19.0565	4.39698	16.0393	8.55432	15.873	13.3929	14.0744	23.2717
									1	1		1			1			0.722968			1					28.0769	6.53846	181.156	7.91457	71.4286	19.6749	65.4762	28.869	245.736	24.7492
									1	1		1			1			1			1					85.7692	7.75769	133.959	6.00628	109.709	25.6811	65.1121	19.0149	158.445	17.5585
									1	1		1			0.250011			0.239269			1					49.1885	3.44231	17.5879	1.85553	56.1099	15.2513	36.3413	18.6399	45.6789	10.5176
									1	1		0.948033			0.820064			0.777893			1					39.4885	20	19.9359	12.3116	33.9318	24.0943	162.103	12.4335	106.856	5.85284
									1	1		1			1			1			1					77.0885	8.52692	87.5616	2.48869	34.9615	14.2258	71.6657	25.2113	31.2818	31.1731
									1	1		1			1			0.147347			1					32.2115	3.84615	28.5804	2.19849	29.2718	9.22263	39.9306	16.245	39.8202	19.0217
									1	0.48844		1			1			1			1					30.1692	3.48462	30.2337	4.6696	49.3541	24.3926	63.8333	16.7103	53.5376	9.22324
									1	1		1			1			1			1					318.912	6.73077	43.2399	0	49.8107	13.0988	15.9554	8.10218	89.9523	7.73411
									1	1		1			0.828744			1			1					110.946	10.65	17.5879	11.5025	34.1349	14.8054	44.6429	9.3869	127.605	7.26756
									0.888896	1		1			1			1								54.05	3.23846	58.1633	8.17839	33.148	16.1891	47.375	9.22421	28.6187	10.6789
									1	1		1			1			0.892164								80.2885	2.72308	39.2035	0.7299	38.5393	18.4902	94.0804	9.05258	17.663	8.22157
									1	1		1			0.396429			0.778556								23.0769	4.7	37.6206	8.79397	18.7126	14.198	15.2113	9.20437	22.8537	10.8227
									0.597006			1						0.547247								24.3192	3.84615	17.5879	7.08794	17.6604	8.69226	21.8571	13.2808	16.2642	18.4214
									1			0.829804						1								37.1808	3.84615	17.5879	8.53015	24.1071	15.5528	15.7827	9.68056	14.898	9.95736
									1			1						1								24.1346	3.84615	24.843	2.63819	22.9363	19.1403	59.4246	8.80456	32.1906	9.40635
									1			1						1								27.3269	3.74615	18.6256	8.79397	58.1213	15.7998	31.4454	10.2728	28.4724	19.9791
									1			0.582192						1								28.2692	8.84615	70.5013	7.47487	51.3976	13.5982	91.997	13.128	113.211	20.8336
									1			1						1								30.1115	3.84615	28.6947	2.08417	47.5834	14.9562	33.1429	10.0119	36.5911	10.1764
									1			1						1								48.0769	2.88462	16.858	5.49623	24.46	10.4256	17.8571	10.7887	20.5543	6.37542
									1			1						1								23.0769	4.09615	19.5754	3.68467	21.7654	19.8685	23.6498	15.3611	26.8637	12.1371
									0.980217			1						1								26.4115	3.84615	30.1897	5.27638	63.6228	14.1499	28.9355	9.12698	19.4256	10.3955
									1			1						0.421231								64.3346	3.84615	17.5879	8.79397	16.5259	17.7887	14.9712	8.65774	15.8863	21.8152
									1			1						1								26.2	3.84615	17.5879	0	16.8413	11.3612	37.6369	7.56448	49.801	7.26421
									1			1						0.60145								39.8346	3.84615	17.5879	1.25754	55.679	17.7192	33.0218	9.99107	23.561	9.97408
									1			0.89235						1								23.0769	3.84615	24.1834	8.79397	16.4403	16.7077	18.1052	10.2927	14.005	11.2876
									1			1														57.6923	3.29615	53.3882	15.0729	39.4108	10.54	66.9643	18.495	137.243	7.58445
									1			1														120.073	3.84615	17.5879	6.86809	28.303	18.8131	17.8264	24.2123	28.9507	15.7291
									0.842805			1														25.7269	6.28846	169.108	18.3003	31.1976	12.9181	113.39	14.3046	244.249	8.1806
									0.929492			1														52.3654	3.84615	17.5879	5.07412	19.6172	12.6668	26.8621	11.9812	20.8069	6.30268
									0.900799			0.956686														22.3077	5.76923	85.3015	0	27.2669	18.7126	49.9008	38.6905	58.5284	11.3712
									0.850402			1														23.6269	3.84615	23.4535	17.5879	20.9271	20.8768	22.3919	16.251	15.1697	7.24666
									1			0.837773														107.692	12.1654	35.897	0.536432	24.5284	9.86313	56.001	20.0238	17.9682	12.1154
									0.729874			0.89739														27.0769	8.46154	17.5879	9.14573	44.3114	12.7032	32.9365	9.64286	24.9498	9.86622
									1			0.88537														82.1846	4.41154	54.8304	2.97236	38.8088	20.0182	36.5754	20.5704	54.8152	7.88127
									1			0.842592														22.9923	4.93462	16.2513	5.5402	39.3317	11.158	19.9702	10.244	104.569	16.6865
									1			1														24.8808	3.36538	17.5879	6.59548	20.3165	15.6052	18.1359	16.7411	18.8127	26.2333
									1			0.674212														54.1423	6.80385	172.837	10.4824	102.734	12.9138	155.944	23.2371	74.4791	16.0151
									1			1														24.5192	3.84615	18.6872	4.39698	39.1627	18.4453	42.5347	9.54861	13.0644	7.00251
									0.738125			1														23.0769	3.84615	45.0691	8.79397	65.7613	20.4502	68.9484	33.4821	113.294	11.7057
									1			1														22.8462	29.8462	163.568	24.799	114.157	42.0017	108.056	41.369	282.96	30.1003
									0.926288			1														23.3923	3.74231	35.7739	7.46608	24.784	16.8894	35.1438	14.4593	74.3344	10.2968
									0.970563			1														31.4115	4.48846	24.4648	3.60553	22.1118	17.1086	30.0159	8.87798	22.7467	10.0334
									1			1														25.6423	7.69231	30.7789	2.92839	16.2179	17.9994	17.0308	7.60615	18.1162	6.96739
									0.884615			0.648545														23.5577	3.84615	54.9623	0.545226	26.5986	9.48995	38.4425	13.0833	65.4783	12.699
									1			1														56.25	4.48846	21.255	0	35.2866	9.00021	19.1796	14.881	52.6062	6.72408
									0.822512			0.898509														23.0769	2.05	25.7927	5.27638	20.3165	9.90911	38.2272	9.9871	71.0702	10.5911
									1			0.953382														40.3846	3.84615	17.5879	2.63819	20.1027	11.2275	18.3532	7.8373	14.5485	12.2074
									1			1														23.5731	0.746154	39.4322	8.79397	51.4296	8.76176	38.8185	9.79266	16.6957	7.79515
									0.804974			0.808278														23.4269	3.14615	21.5892	0	17.5952	12.7342	18.2183	8.47718	16.342	16.342
									0.932631			1														59.1346	14.6615	116.52	8.24874	28.3362	20.7175	40.4266	9.73413	14.4749	6.94983
									1			0.804264														32.2115	3.84615	17.5879	8.79397	17.2423	11.3612	17.4851	10.1687	12.5418	21.9482
									1			1														23.0769	3.46154	17.5879	3.69347	20.2951	8.19076	19.4246	20.7937	22.3411	10.8696
									0.878965			1														24	7.84615	55.2261	9.49749	57.3995	22.2412	59.8016	15.119	69.1304	14.214
									1			0.797128														23.0769	3.84615	17.5879	2.74372	20.5175	16.173	103.423	9.3631	18.9699	18.7609
									1			0.914774														21.9962	2.52308	32.7048	0	22.5556	14.4686	54.998	20.8026	18.1597	8.96237
									0.910661			1														23.0769	3.84615	17.5879	5.49623	23.9254	8.9553	20.4613	16.9891	22.1572	11.8102
									1			1														23.0769	3.84615	46.8982	0	23.1683	8.73289	33.8958	40.6746	16.1647	6.8286
									0.813397			0.858975														52.9923	2.56538	22.4774	2.92839	45.0289	9.50492	43.7609	10.1409	41.1555	10.8696
									1			1														56.9385	3.76154	17.9661	12.0477	31.9621	15.4587	69.7252	27.1954	31.1179	17.9406
									0.0975065			1														87.1808	3.84615	74.9598	5.02136	114.261	10.4384	118.056	16.0149	57.4139	18.036
									1			0.887095														34.6154	3.84615	17.5879	1.93467	17.839	13.6142	25.7212	11.5417	23.0853	8.87124
									1			1														122.115	3.84615	18.8455	2.82286	68.3586	8.59281	48.505	9.31845	85.852	6.44983
									1			0.805793														25.4154	3.84615	18.4497	6.55151	22.7064	16.836	16.0873	11.9821	21.8378	8.11538
									1			1														71.0077	3.40385	27.3932	8.11683	35.6982	13.7778	18.7728	22.8552	23.2182	13.4423
									0.886927			0.0959774														23.0769	3.84615	23.8668	7.53643	30.5507	9.16488	24.6597	8.50298	20.1865	11.7057
									0.963179			1														32.4192	3.84615	112.44	3.13945	173.378	37.9598	253.26	30.0456	31.4139	10.9289
									1			1														33.4462	2.67692	16.9636	5.81281	30.3219	14.8364	22.6399	12.9325	27.1145	8.22659
									0.846265			1														33.4923	3.36538	17.5879	3.66709	40.6779	8.9553	16.6994	12.5248	16.7224	10.5209
									1			1														23.6462	3.84615	22.152	16.6118	24.7915	21.0297	47.0308	21.4216	16.939	16.6915
									0.807393			0.872751														23.6077	3.58077	17.2889	8.18719	24.4461	20.5742	53.0585	14.1627	44.3428	19.1154
									0.786429			0.91692														176.154	8.46154	63.3166	7.03518	70.1454	43.4132	59.7222	8.53175	240.468	16.0535
									0.631916			1														61.8346	2.36538	22.9962	6.76256	22.6198	13.1608	20.6042	18.1627	33.3487	16.8186
									1			0.817976														83.2038	3.84615	17.5879	1.1696	19.6749	11.62	31.6796	9.3254	16.5552	7.94314
									1			1														37.8192	7.05	76.9472	3.66709	161.107	11.5836	71.8423	16.0387	20.1363	20.694
									1			0.766213														23.0769	3.84615	18.0628	5.23241	43.4944	10.3465	24.2381	8.5	16.4967	8.0903
									1			0.757005														23.0769	5.1	33.4523	11.4673	28.7778	10.3443	48.0506	30.2798	130.635	15.541
									0.958234			0.463679														93.6962	2.66923	17.5879	6.10302	20.3465	14.1082	33.0139	7.90873	14.3303	7.73411
									1			1														54.9731	3.75385	58.559	25.7399	98.9222	15.9089	105.231	44.2798	104.168	18.3127
									1			1														30.6462	3.22692	17.5879	0.140704	22.4209	15.5389	39.7302	10.9286	30.5318	11.6789
									-0.166283			1														115.385	3.84615	17.5879	0	18.6185	14.1521	16.8065	9.8621	14.3127	15.0502
									0.939553			1														29.2308	3.84615	31.6583	3.51759	40.0984	13.2592	24.6032	11.3095	78.0936	10.7023
									0.925697			0.929632														23.0769	3.84615	17.5879	6.01508	82.3353	13.2817	25.0109	11.3304	98.398	6.82107
									1			1														28.7269	2.16154	33.5226	5.22362	72.5107	27.6005	35.4048	24.8948	149.901	28.0886
									0.885261			1														23.0769	4.07308	19.1357	1.03769	18.3041	9.62361	40.7917	8.16964	33.9365	6.09866
									0.805209			1														26.4423	3.84615	17.5879	0.7299	25.8415	7.52994	22.6518	8.10218	28.2885	8.60535
									1			0.900276														70	3.84615	17.5879	0	22.8828	12.6176	66.8651	18.254	39.7993	16.8896
									0.978955			0.914806														23.15	3.84615	118.384	5.24121	34.2996	25.1486	69.3869	26.0417	166.677	16.4172
									1			1														23.0769	11.7769	21.9849	5.49623	18.1116	10.1583	24.8631	10.0446	55.0794	6.37542
									1			0.844993														23.0769	3.84615	27.9296	8.27513	31.9525	14.4664	16.2232	13.13	22.6739	8.31187
									0.936198			0.795384														60.9192	3.59615	68.3643	2.84045	32.562	14.9358	83.6369	12.7044	45.9599	15.6839
									1			1														27.8115	3.25385	17.5879	0	25.8276	9.78828	14.4226	10.6835	18.3303	12.5418
									1			0.944786														23.0769	10.7154	60.9334	8.1696	66.5248	24.8995	20.4792	8.22024	22.5753	13.4373
									1			1														23.0769	9.23077	93.8053	13.7802	31.9365	9.55197	103.77	8.13492	69.7885	8.3612
									0.903124			0.97391														23.0769	39.1615	87.1394	0	172.35	19.7337	106.151	22.006	141.988	12.9975
									0.730712			0.917598														26.6154	5.23077	36.2312	8.79397	44.4825	21.728	25.5159	19.6825	28.6288	9.36455
									1			1														29.8077	1.60385	28.5804	13.191	21.6531	28.3961	19.2073	10.8849	34.5134	9.94064
									1			1														27.4731	9.72692	123.74	10.6759	34.9348	12.8775	54.9891	16.8938	27.6513	7.81187
									0.929028			1														78.0769	3.75	21.1055	10.3329	23.8986	10.6662	15.7986	14.1617	18.541	15.5727
									0.962622			0.872301														23.0769	1.59231	38.2098	7.28141	27.9491	8.11163	25.8274	16.4891	33.0987	7.92893
									1			0.573102														25.4577	3.66154	18.8455	3.77261	19.5274	18.3565	18.8968	8.92857	14.1145	10.5309
									1			1														115.05	3.59615	24.0867	2.67337	22.4786	26.6863	23.1627	16.4772	20.1212	18.1405
									0.964357			1														23.0769	2.94231	34.1382	0	25.4117	9.62361	60.9246	8.9871	50.1672	10.2299
									1			0.880485														23.5192	71.3115	408.849	66.8957	326.396	74.167	422.733	70.6806	570.892	97.1957
									1			0.924712														23.0769	7.05	38.1043	11.7224	30.1187	12.1183	27.2817	9.92063	39.9941	18.9523
									1			1														21.5385	3.84615	103.769	10.5528	106.929	62.4465	21.0317	61.7063	115.719	12.8763
									1			1														23.4462	4.25385	82.5314	14.5452	119.319	16.3997	91.6131	10.3214	138.788	13.6355
									1			0.914274														107.508	3.11538	17.5879	0	21.7932	11.3035	16.2986	7.93651	17.8771	9.71488
									0.891938			1														85.2346	4.25769	116.837	23.559	65.1689	13.6334	167.109	33.3581	98.9607	32.8921
									0.792741			1														126.373	3.84615	17.5879	0	16.3452	17.6433	20.125	10.7004	19.3503	19.2308
									1			1														89.5923	3.84615	20.1734	4.65201	21.0714	16.9204	17.5655	12.0218	18.3946	13.0828
									1			0.948308														47.9923	5.51154	17.5879	2.75251	28.9029	12.3043	65.8313	14.8958	46.3863	11.8804
									1			1														41.0269	1.92308	17.5879	2.92839	45.2663	6.77181	34.2262	10.0863	24.1079	18.3946
									0.81894			0.87685														23.0769	2.12308	17.7374	8.79397	40.3753	13.3843	28.4623	12.1617	18.3662	9.01003
									0.977373			0.772582														24.0385	2.88462	18.6872	4.6696	34.0836	7.7192	17.1438	13.5476	18.1597	12.5936
									1			1														23.0769	0.769231	69.4724	5.27638	24.8075	8.66125	24.6032	8.53175	17.6421	10.2007
									0.869145			1														24.7269	6.83846	46.6256	8.37186	25.1198	14.4611	24.25	13.9673	18.7533	11.4799
									1			1														67.95	27.4346	199.333	8.79397	270.245	49.0451	261.508	18.5843	255.63	14.7157
									1			1														46.2808	2.37308	21.3957	6.59548	21.2789	11.4414	59.755	12.0704	131.424	9.54599
									1			0.810838														102.542	4.66923	77.2638	2.98116	33.0721	11.2083	28.9821	9.61905	24.8152	9.33194
									1			0.948589														23.6269	3.84615	28.2638	0.624372	67.3653	40.4042	31.1081	20.4077	36.0727	8.00251
									1			1														195.692	3.69231	17.5879	3.51759	25.2352	26.775	28.6111	12.4603	21.4716	11.7726
									0.835302			0.851075														25.4115	32.1423	97.0503	1.57412	156.002	32.3075	98.6746	18.4236	243.102	12.8704
									1			1														24.0154	3.76154	16.6118	4.30025	27.7299	17.9876	17.5704	10.119	19.0268	7.56187
									1			1														99.7423	3.84615	17.5879	5.86558	40.5614	9.62361	19.7748	15.8065	17.3913	8.80686
									1			1														48.0769	2.88462	22.9259	14.7651	55.1069	25.7389	32.6319	11.0188	16.3637	17.648
									0.500755			1														24.1577	3.84615	23.9108	9.48869	55.0385	19.4397	49.8591	14.9812	34.1965	11.3955
									1			1														23.0769	3.65385	44.4095	2.41834	17.8839	22.2412	73.0903	9.12698	21.2584	8.29849
									1			1														87.2038	6.22308	17.5879	3.03392	20.6662	16.0393	29.4732	10.6786	28.5042	26.3303
									1			1														23.0769	3.84615	52.2186	0	45.3785	15.9057	71.9861	23.3135	45.4114	8.51839
									0.927851			0.822557														22.5962	2.88462	17.5879	0	30.6084	11.7622	50.0992	13.2688	29.4732	7.21154
									1			1														23.4269	3.84615	21.5892	3.20101	21.0939	8.94354	21.6448	9.6498	36.1814	11.7057
									1			1														85.6654	3.84615	17.5879	1.6005	24.1071	10.4983	16.7748	13.7083	13.1497	12.5418
									1			1														27.2615	1.95769	33.1709	5.70729	28.102	15.4951	44.1032	17.9444	64.5276	14.2876
									1			0.453469														74.2692	3.11538	17.5879	6.27889	48.0165	11.6863	28.4861	11.7629	45.2299	12.4022
									1			1														23.0769	3.84615	46.8279	3.29774	22.7759	9.65034	81.3988	11.1607	32.5669	8.19398
									1			1														31.8269	4.23077	52.1043	8.79397	114.093	40.5261	50.6448	11.4831	35.556	8.02676
									1			1														52.4308	2.22692	74.7487	9.95477	43.0806	24.2558	82.9415	18.2222	70.7843	6.62291
									0.885925			0.911059														185.138	3.84615	53.3618	0	25.2983	8.77352	20.4722	15.1518	22.1764	6.06187
									1			1														62.6692	5.12692	122.597	11.5553	193.836	33.5672	84.4028	13.6359	106.105	17.1488
									0.886995			1														26.9231	3.84615	17.5879	1.86432	28.0282	12.4423	31.9266	9.28968	41.1982	7.95569
									0.871597			1														29.3269	5.60769	17.5879	0	21.4746	23.1683	16.5347	6.77877	29.6129	13.5518
									1			1														22.7385	4.58846	19.7513	3.55276	66.8402	18.966	50.4216	9.93849	67.8428	22.0619
									1			1														49.0385	1.92308	17.5879	0.545226	21.8541	9.89093	41.3571	16.4931	13.3779	25.0836
									0.998745			1														30.0692	3.84615	15.1872	0.800251	24.5937	11.1794	15.1518	9.28968	28.5042	6.68896
									0.953662			0.987657														60.2	1.50385	22.9435	8.79397	23.7104	8.92643	30.8829	18.1161	37.3344	7.52508
									1			1														34.4615	3.69231	17.5879	4.92462	19.1617	19.1189	15	8.33333	14.1472	7.42475
									1			1														24.4615	2.72308	20.2525	7.41332	30.3251	16.1719	21.4464	10.1766	15.2283	7.49666
									1			0.862944														26.8423	3.48077	34.5251	3.88693	25.8768	10.2534	17.7212	24.0288	22.4431	12.6823
									1			1														75.8731	0.873077	17.5879	1.99623	30.4021	11.8349	27.5972	14.002	19.6488	9.63462
									1			0.879616														23.1346	3.84615	31.6847	7.63317	23.9799	13.0357	40.8938	7.98016	44.2776	10.5376
									1			0.855872														28.3385	3.84615	17.5879	6.48116	37.4251	24.4247	16.7083	10.495	72.9189	19.2308
									1			1														24.7846	2.56538	17.4209	6.19095	29.4654	21.1484	18.5367	16.8651	17.357	9.52258
									1			1														23.0769	3.84615	17.5879	0	31.4681	15.2759	34.7222	12.4712	14.811	10.0334
									1			0.972299														23.0769	3.84615	17.5879	8.79397	26.3045	41.2746	18.254	13.0952	15.3846	20.0669
									1			0.92837														35.5769	9.03846	17.5879	5.27638	77.7374	10.6929	31.2996	17.7083	70.7776	23.0351
									1			1														24.5692	6.2	36.4598	8.10804	51.3569	14.2643	75.3581	11.7698	37.6171	10.6831
									1			1														45.5462	5.19615	16.8141	1.38945	35.9239	22.2487	18.5188	9.24206	46.8963	10.0042
									0.930868			1														23.0769	3.51154	17.5879	8.02889	21.4788	9.34453	15.9157	8.66964	38.4615	8.54264
									1			1														23.0769	57.0154	190.882	18.6256	68.3084	23.5244	212.535	36.5317	285.511	38.3144
									1			1														23.0769	3.84615	22.3807	0	30.7175	26.4403	80.8085	26.7857	55.26	14.5945
									1			1														23.3154	2.64615	36.8291	4.94221	61.9525	9.08896	27.2202	11.2847	53.9816	19.388
									1			1														23.0769	3.84615	17.5879	3.71106	22.3364	12.855	27.2044	14.3958	15.2918	7.89632
									1			1														23.0769	10.5615	176.029	13.5603	53.4645	28.3629	34.1002	32.6706	19.939	8.03512
									1			1														24.3923	3.94615	57.1608	7.51884	41.6178	23.271	25.7937	21.7867	22.036	9.01003
									0.800592			1														33.4654	3.81154	43.7412	14.809	23.6612	9.22156	42.998	21.1984	63.4448	8.00418
									1			1														23.0769	2.00769	17.5879	1.14322	16.2254	19.8514	27.7351	9.23016	23.0117	10.5426
									1			1														55.1846	2.61923	19.6281	7.65075	20.3475	8.41531	16.7361	9.1875	17.6915	7.3796
									1			1														95.6846	1.87692	23.1633	6.21734	38.4688	9.20659	17.0833	12.873	51.1873	10.4005
									1			0.917496														25.2154	2.99231	22.4774	0	38.3757	36.2372	38.4702	16.6448	23.0401	12.1706
									1			1														23.6769	9.48846	54.3291	18.3706	39.1831	32.6251	39.7708	12.3681	27.536	18.5059
									0.453241			1														24.9192	4.08462	17.5879	4.39698	24.4376	24.4825	22.1349	20.7917	21.6171	8.51839
									1			1														65.2115	4.54615	17.5879	1.99623	18.3971	17.8133	26.9891	9.1994	22.4992	6.80268
									1			1														23.0769	3.84615	17.5879	0	17.376	14.3467	22.3214	11.8224	15.5376	15.3286
									0.227973			1														23.0769	4.39615	17.9045	8.47739	27.916	13.0603	23.0298	8.89286	19.3804	7.85368
									0.212359			1														60.5769	10.3038	89.1972	9.73492	56.7483	11.7237	56.1577	11.1964	40.0142	13.8554
									0.375793			1														34.6154	3.84615	18.4673	8.79397	37.0509	22.3482	25.8929	10.4663	15.8445	11.3294
									0.889802			0.796647														78.5077	3.84615	48.1118	0	25.4748	16.7943	35.8313	8.9871	84.4482	14.5585
									1			1														22.9308	8.72692	22.3191	1.68844	22.1878	10.2609	28.3115	9.69147	34.9724	8.05602
									0.996212			1														23.0769	11.3923	23.6734	3.38568	53.6698	40.4683	119.963	15.0714	176.808	53.0619
									1			1														24.7269	2.74615	16.7525	6.27889	23.0657	11.8135	15.0228	15.4008	15.4883	9.07776
									0.120497			1														22.7115	8.24231	62.8153	12.1445	228.522	60.8479	189.862	79.2708	121.755	38.1831
									1																	37.1538	3.48462	40.4874	7.13191	28.8505	12.0851	46.7956	14.3006	69.7768	18.7099
									0.514912																	40.8654	2.64615	17.5879	5.76884	28.6035	18.4121	16.0595	9.98214	15.6513	13.9791
									1																	24.6538	2.66154	22.9962	7.66834	24.0729	16.6424	22.4355	9.18254	26.9916	15.0075
									0.945946																	32.3885	2.93462	18.8631	4.73995	35.4277	27.5203	21.3552	15.7688	28.1313	10.6823
									1																	113.315	2.95769	28.4133	0.677136	23.6067	13.6538	89.8958	11.2183	42.449	7.07525
									0.311392																	41.4923	1.63077	122.315	6.66583	101.712	24.8524	72.4504	30.754	33.6731	17.3052
									0.76782																	27.1808	4.58462	17.5879	2.96357	26.8456	12.0701	25.6796	15.2431	31.1212	10.3311
									0.565722																	44.8731	5.12692	34.5251	8.79397	55.9592	10.3368	41.1895	15.9831	57.6614	15.8863
									1																	47.2538	5.21923	25.1244	8.79397	39.5637	28.4121	24.872	8.3621	26.6363	9.55602
									1																	189.912	3.84615	40.4874	3.6495	27.1963	10.1486	28.62	11.4931	21.5343	8.51923
									0.727689																	25.1923	1.73077	17.5879	0.439698	22.6155	19.1938	17.8075	14.1369	14.2977	10.7441
									1																	126.6	6.85769	79.4623	6.88568	71.2169	9.01839	200.397	21.7183	144.679	15.2115
									1																	35.0731	3.55769	60.1156	7.48367	59.753	24.0195	70.5109	21.2183	59.5769	15.1254
									0.663717																	30.5808	6.38077	89.4435	3.21859	71.8777	25.4544	56.2569	9.55754	65.4415	6.34197
									0.460187																	32.6077	3.84615	27.7186	8.79397	37.1931	12.4829	58.8988	34.7867	36.9348	10.6881
									0.763475																	23.3731	3.84615	17.5879	7.4397	24.0184	9.62361	15.7202	10.3026	32.995	19.4883
									0.737293																	155.127	3.84615	17.5879	0.976131	66.296	19.1285	34.0605	16.9752	13.3779	7.61789
									0.563598																	23.0769	2.75769	17.5879	2.67337	36.5654	13.7147	31.8542	13.7381	34.3537	10.7784
									1																	27.4038	8.89231	130.256	3.29774	213.724	12.8315	82.1548	17.2996	107.075	7.83863
									0.854701																	27.5846	2.78462	17.5879	8.49497	34.0697	11.9461	23.2619	16.4544	19.663	10.2642
									0.86276																	32.7654	5.69615	17.5879	7.76508	23.3437	12.0263	31.0248	17.0198	44.2057	9.36037
									1																	344.873	3.84615	17.5879	8.79397	36.1773	15.5047	22.3214	14.3849	14.7717	5.99247
									1																	23.3115	3.84615	17.4121	6.27889	66.3612	10.7143	54.8065	12.7956	62.6923	13.9239
									0.844416																	348.412	3.84615	18.7312	8.02889	20.6886	12.994	21.0486	11.128	15.3411	8.99749
									1																	52.7077	3.34615	22.6357	8.79397	28.3159	12.2968	19.2718	12.1071	48.6656	8.6087
									1																	30.7692	3.70385	25.0804	0	67.7213	8.98952	29.0635	9.36905	20.9649	6.47241
									1																	23.1885	3.39231	19.9183	4.91583	20.7571	15.7881	14.5308	14.1806	16.4273	13.2793
									1																	70.3885	0.95	25.1771	1.32789	45.6576	21.1367	86.1597	11.9722	46.857	22.9758
									1																	23.0769	4.48846	35.1759	1.46859	27.8015	9.00021	39.7649	27.9435	82.0092	6.68896
									0.426902																	154.165	3.84615	17.5879	2.92839	21.5644	8.91039	18.2708	25.9593	28.9858	12.3328
									1																	81.1346	12.5769	18.0628	5.82161	29.7808	16.2414	42.8194	13.0179	19.0159	8.68896
									1																	50.8423	3.84615	22.2575	7.42211	75.7186	11.127	55.121	14.5714	71.0962	12.3587
									1																	78.5731	1.92308	17.5879	8.47739	24.7851	9.31779	33.8006	20.2669	18.3353	11.6756
									0.982499																	23.0769	7.69231	228.643	7.03518	60.0941	16.4671	19.0476	14.4841	47.3244	9.0301
									1																	58.0885	3.84615	17.5879	0	25.8469	8.55432	29.8988	9.92063	14.0987	8.59197
									0.660675																	21.4731	0.8	17.5879	2.56784	21.7419	10.1133	26	19.1389	41.6664	7.5602
									0.97885																	24.0385	8.65385	136.307	0	49.0537	20.4502	86.1855	10.2927	51.3169	8.57023
																										23.6923	6.98077	18.8894	8.14322	27.4455	17.3065	32.0278	12.9583	34.3219	13.2124
																										23.0769	3.84615	17.5879	8.79397	18.1779	14.3595	27.9196	30.4702	13.9749	13.2584
																										23.3731	0.592308	17.5879	8.79397	26.157	11.2682	49.8323	17.5516	62.0661	28.4925
																										78.1577	3.02308	17.5879	1.88191	41.9696	14.5498	32.1716	19.0615	83.9105	8.80936
																										29.6	2.84231	15.6796	6.88568	55.371	13.4827	23.7232	19.5397	48.0953	10.8336
																										32.95	3.84615	21.6947	7.91457	23.025	9.51668	20.4038	11.3095	34.4482	6.07609
																										30.6808	2.79615	18.7839	6.79774	28.2389	17.0113	20.0665	12.1528	65.5786	6.13796
																										32.2115	3.98462	22.7676	4.23869	72.0627	10.2342	49.6567	10.9127	20.1413	8.91388
																										26.5154	3.84615	27.8769	5.24121	77.1257	22.5011	25.2867	23.4504	44.1722	12.6664
																										39.9269	12.2692	76.6307	18.0101	71.3879	10.54	15.4474	17.2907	18.6338	12.2634
																										33.3346	3.41923	26.3819	1.95226	21.0297	9.62361	30.754	22.9276	21.8319	18.3018
																										25.2808	3.48462	18.7751	5.03894	25.9196	12.9651	29.0387	8.51488	18.403	17.1054
																										22.9385	2.96538	29.451	2.11935	41.6125	22.4423	59.4286	20.5585	73.76	17.1656
																										38.0962	1.92308	20.9384	5.44347	20.062	20.0107	27.6597	11.125	17.9172	8.83863
																										28.5077	3.84615	19.3116	4.30905	19.6664	9.7701	22.9147	8.83135	13.9189	16.1647
																										23.7885	25.0731	61.2324	4.88945	95.0086	10.6533	30.9008	12.3819	33.1045	6.75084
																										23.0769	3.84615	17.5879	6.48116	22.1739	18.6281	15.6121	16.2907	26.2717	8.31689
																										36.2654	4.94615	41.4548	13.8153	42.161	33.9115	52.7212	21.8254	87.5535	19.3503
																										102.662	3.84615	20.1558	7.4397	27.2092	13.0453	32.1121	11.9504	20.556	6.81773
																										23.0769	3.84615	17.5879	5.49623	20.4502	12.0295	18.8492	12.6488	13.796	7.94314
																										62.2615	3.84615	51.1106	5.49623	25.3956	15.0364	54.8115	11.3472	36.4758	13.7441
																										25	3.84615	17.5879	8.79397	18.534	21.5644	14.881	8.10218	33.0268	12.9599
																										171.562	3.84615	35.1759	4.00126	20.7378	18.3405	21.5248	10.8829	22.9047	14.4674
																										23.5038	3.84615	17.5879	0.976131	21.188	25.2673	29.9454	11.4643	52.9849	6.25502
																										25.4577	2.19615	17.5879	0	42.5171	7.8411	22.1091	18.8016	14.5326	16.3637
																										20.8577	12.7231	24.0163	7.78266	19.4525	13.0785	23.619	8.54663	28.75	17.2692
																										74.8385	3.20385	22.7148	4.76633	42.0145	17.1974	29.9683	8.68056	21.0426	8.32609
																										266.515	5.99615	59.2274	8.0201	94.2237	15.3785	262.868	31.8631	173.298	19.403
																										26.3846	3.30769	23.9196	2.36558	26.3184	18.3618	25.3988	17.6756	21.0376	11.1396
																										191.958	2.62308	17.5879	7.19347	20.6565	11.8595	15.0159	10.5972	16.8746	10.5276
																										40.2269	14.2423	39.2123	0.474874	31.9343	29.4204	36.8135	17.1597	76.6522	8.22575
																										41.2808	0.511538	35.7651	6.44598	72.9972	15.54	18.9812	13.5585	100.613	15.2734
																										27.5885	3.89231	22.6884	8.03769	35.7881	9.8086	31.2073	15.9583	47.5142	11.5401
																										37.7308	2.56538	37.2688	8.79397	51.8862	19.2985	94.5298	7.41667	47.4599	11.0686
																										93.5077	3.60769	17.5879	5.49623	32.4465	11.8285	21.0813	12.5248	18.1856	10.8177
																										41.3	19.7808	170.014	8.1696	162.481	35.0064	207.011	24.3056	229.117	17.1605
																										25.8231	3.84615	23.8668	15.0729	31.62	9.16488	16.8651	23.6677	25.561	10.153
																										56.9538	15.9038	248.43	24.5176	118.629	12.5021	75.5109	9.32937	77.9682	13.0401
																										75.7231	3.8	17.5879	1.75879	23.2699	18.4453	32.0437	19.6925	14.6739	12.1973
																										23.35	2.33462	16.9636	6.27889	25.7015	10.3112	21.4355	28.7341	36.9983	9.67475
																										37.6923	4.35769	29.706	8.79397	22.2412	12.4273	18.6071	9.10516	14.5669	9.1413
																										23.0769	1.44231	17.5879	5.49623	21.2521	18.0443	19.0357	8.06052	14.7893	7.8913
																										59.0654	3.84615	18.2123	0	41.0148	17.1846	26.8562	28.0615	65.8144	22.9339
																										25.0846	3.24615	18.9598	4.30025	28.2645	12.5823	19.5764	13.1389	16.9365	12.3378
																										23.0769	27.8846	129.711	19.7864	170.953	31.8114	177.827	90.6498	260.661	78.5953
																										23.0769	5.15385	17.2362	8.79397	27.16	14.799	15.7341	23.75	21.9565	8.01003
																										22.7	3.84615	18.2739	4.14196	59.9219	13.5233	115.274	20.7361	64.4465	10.0502
																										86.8115	1.65	17.5879	1.88191	51.0201	11.3805	26.4315	9.92063	13.6171	15.1697
																										35.2154	3.84615	22.2751	0	25.0684	13.3062	26.3671	12.7421	15.1246	10.9808
																										25.8231	3.84615	17.5879	6.27889	27.0381	14.4354	22.1796	14.2431	16.3637	7.16639
																										23.5577	3.84615	17.5879	6.59548	23.2571	12.8315	51.7113	11.9048	82.8804	6.68896
																										67.0346	1.65	27.6394	2.51508	29.6343	13.2902	21.9673	16.2986	29.9808	16.3637
																										27.2731	3.84615	35.1759	11.1947	67.7545	14.1927	18.2183	30.3026	21.3587	15.8863
																										35.6654	2.68077	17.5879	25.0452	84.6685	30.6854	26.245	13.2877	87.995	22.5753
																										23.0769	3.84615	17.5879	8.79397	19.2066	10.8576	26.5188	10.7986	18.4264	10.1622
																										22.8615	2.13846	77.6771	1.46859	30.5346	9.7423	32.9583	13.1171	56.3453	17.4657
																										29.7423	1.53846	45.1394	0	21.9557	13.4014	44.6429	18.9157	106.466	9.08612
																										41.4462	47.0808	38.6671	23.6558	35.5261	13.9927	28.9583	16.8135	48.4666	8.4189
																										94.4654	5.34615	31.5264	7.2902	36.4083	20.942	15.9702	13.7917	14.5811	10.0535
																										69.7	3.84615	17.5879	10.7638	26.1869	10.7367	21.9266	21.4405	15.1865	9.23161
																										123.665	3.79231	46.6608	7.44849	118.765	14.198	114.639	25.9315	133.523	48.7508
																										46.2923	3.84615	61.5578	3.03392	21.1334	16.0982	26.1002	11.3819	30.2676	12.7241
																										36.7769	9.13462	73.6495	12.0917	23.9927	17.7096	15.4385	8.99008	18.6037	9.14548
																										24.7269	5.76923	45.0691	1.25754	28.4506	22.9705	24.4117	22.0734	15.0502	9.12291
																										60.4385	3.84615	17.5879	7.53643	55.9848	14.0537	18.7073	6.73214	16.0652	9.01839
																										83.8154	3.36538	17.5879	1.09925	17.8657	16.3067	37.9048	15.6667	18.6731	11.9841
																										29.6692	3.57308	23.8668	0.624372	20.0877	12.5257	16.4395	11.9752	67.9047	6.92809
																										23.0769	20.5115	206.869	15.0729	31.3152	17.5674	27.1637	19.0377	51.0033	9.23746
																										23.0769	4.23077	26.8216	3.29774	42.8785	12.484	17.1875	11.1111	14.5903	10.7023
																										29.4885	3.84615	17.5879	0	17.4647	19.2472	18.629	18.1875	19.5092	23.6898
																										23.0769	3.84615	17.5879	3.15704	37.6989	10.3914	19.9177	11.9048	18.2232	7.95401
																										22.8077	4.20385	17.7902	5.52261	34.5905	10.8169	21.1567	14.5347	14.0778	19.3863
																										24.1462	4.77308	34.1997	7.16709	32.5139	26.3366	30.6984	15.5427	20.3612	8.31438
																										30.9846	2.76154	17.3417	6.69221	20.3015	13.2079	19.7431	13.1905	22.0217	10.6697
																										23.0769	3.84615	17.5879	4.20352	16.6435	20.0374	56.6339	8.84226	38.4615	7.8888
																										26.8115	3.62692	17.5879	7.53643	18.6367	18.3308	16.9782	16.9782	35.5711	13.8319
																										68.6385	5.83077	48.6043	7.24623	57.0017	12.2797	133.373	14.369	90.1171	25.6898
																										39.5692	2.89615	26.7425	1.68844	27.8454	22.5428	18.8353	8.61607	17.4557	9.26589
																										23.0769	3.84615	17.5879	8.79397	23.1683	8.31694	37.5883	13.6687	26.0125	15.0502
																										27.1808	11.9885	74.1595	5.12688	18.8548	20.4587	23.0327	8.87897	35.7166	10.9256
																										48.8	3.84615	44.5151	7.1407	24.2601	9.15526	21.9494	8.18452	97.8261	6.68896
																										23.0769	3.74615	27.059	3.83417	21.4403	13.38	17.7302	9.13194	17.7082	11.7483
																										90.2423	3.84615	17.5879	5.57538	21.4639	11.8402	18.8978	10.4286	44.3754	10.9916
																										23.0769	3.84615	17.5879	4.68719	23.9521	24.3798	28.9018	32.0109	20.5686	9.0301
																										23.0769	3.46154	25.5025	0.879397	44.5894	11.976	132.044	16.5675	16.6388	15.2174
																										27.3423	5.38462	21.5892	5.43467	38.4944	12.3845	37.0129	16.8294	26.6037	13.3319
																										28.9308	6.85769	73.0251	16.4447	56.0682	43.7949	31.9187	13.1984	83.6848	8.68813
																										28.3885	2.93077	24.7111	1.25754	27.191	14.1553	22.6756	19.6052	13.9749	12.1438
																										23.0769	12.9115	31.4033	15.706	39.0291	12.068	86.7351	24.0218	251.433	9.25669
																										23.0769	3.84615	17.9837	3.20101	31.4959	18.5672	22.9077	18.2183	23.8671	10.7935
																										23.0769	7.87692	50.2487	5.86558	52.5738	9.31779	69.7748	11.7391	104.793	12.6012
																										32.8654	2.79615	15.9874	6.39322	18.6645	14.1927	18.4881	12.1756	13.454	8.3612
																										36.8769	3.57308	29.2751	7.1407	25.7389	17.5994	19.4206	16.1181	19.6731	11.8729
																										24.6692	3.84615	60.951	3.9397	50.9207	20.648	68.1101	11.5625	15.1079	10.0911
																										28.15	6.38462	163.541	6.4108	96.8445	27.0595	100.212	12.4831	99.1037	8.62793
																										403.846	3.84615	18.1068	5.17085	21.2596	9.24615	14.7063	17.0982	15.0995	14.8537
																										28.7731	3.41923	19.8656	1.62688	62.2958	30.0192	55.7758	54.8571	95.9064	51.9323
																										225.481	23.5577	84.642	8.79397	132.859	15.772	181.052	57.4157	193.144	32.3997
																										98.9231	2.46154	17.5879	0.351759	21.2575	15.1839	16.0317	11.0714	27.291	12.8428
																										23.0769	3.84615	17.5879	8.79397	21.2329	15.2759	24.376	12.3304	14.214	7.40552
																										23.8923	3.84615	30.647	1.33668	31.0094	8.74893	61.3879	17.4663	84.2199	10.3629
																										29.2308	7.95	177.832	12.505	46.8584	9.31459	123.104	27.7113	41.3604	17.3913
																										33.7769	4.07308	43.8819	2.69975	72.2883	17.7545	88.4901	16.256	89.6798	21.2174
																										34.4038	42.8731	354.019	37.5151	171.479	38.2688	275.057	54.4812	317.105	9.21237
																										37.8846	3.84615	21.5452	8.79397	47.8507	36.8905	35.2183	18.2044	33.6538	15.1756
																										54.85	6.01923	97.4987	26.7601	223.157	12.3204	17.2103	17.9435	18.4674	12.2149
																										23.0769	5.51923	17.5879	0.378141	31.6606	9.29855	15.2688	12.7679	17.8495	9.92475
																										26.6308	4.28462	19.9271	2.3392	30.2513	23.565	20.3433	11.0506	35.6355	14.3838
																										99.1038	1.02692	36.9347	7.03518	22.7759	9.30282	23.3135	8.82937	18.3386	12.0401
																										27.4115	7.36538	17.5879	3.58794	18.2079	8.91574	33.0317	12.1002	58.6112	12.8595
																										60.3538	49.1115	161.334	44.9812	28.7885	12.9962	64.0456	17.9712	135.162	18.25
																										26.3577	2.03462	17.5879	4.91583	33.2111	10.9442	17.2153	9.25	14.8286	9.95987
																										23.0769	3.66154	17.5879	8.79397	37.222	16.8028	34.1081	11.1964	17.439	14.7316
																										32.9654	2.74615	30.1545	1.25754	19.0943	17.2615	42.6587	23.5258	22.5753	6.21154
																										47.3692	3.84615	24.7638	3.47362	20.4577	14.8011	28.4048	9.00694	31.1781	9.70318
																										172.265	11.5385	59.7023	2.77889	316.172	36.3559	111.738	43.5982	117.101	12.2341
																										29.7346	3.55	17.5879	3.71985	24.182	7.56737	20.9474	14.4613	15.3395	23.7977
																										171.796	3.84615	18.7575	2.92839	39.9198	12.1183	15.873	13.0952	17.837	7.52508
																										44.0154	3.84615	29.3103	8.79397	41.7023	38.2571	42.5486	15.873	23.597	6.78177
																										27.9346	2.02308	44.8932	8.79397	19.3595	8.2731	24.1746	13.9931	22.3554	9.19732
																										23.0769	3.84615	46.0628	4.60804	22.7609	11.6606	19.4157	11.5744	50.9632	9.59532
																										25.5923	3.84615	17.5879	8.79397	16.4093	16.574	15.1865	22.2837	15.8863	11.7375
																										44.5269	1.92308	17.5879	0	33.4356	17.7256	18.124	13.6984	13.8604	7.97492
																										26.1538	3.84615	36.9347	0	32.9341	19.6749	19.4444	7.53968	14.5485	15.5518
																										26.4423	3.65385	17.5879	1.09925	33.0945	11.4147	19.3948	18.1796	25.5017	7.35786
																										85.2577	6.62308	17.5879	0	20.9698	9.56373	49.879	19.5655	53.1405	11.0092
																										23.35	3.84615	35.1759	8.79397	22.4551	17.6433	53.5714	20.5496	42.1647	17.1998
																										30.7692	5.36538	54.3819	10.6495	208.005	19.8097	50.8046	20.8333	113.911	7.06271
																										49.4462	8.67308	70.3518	6.61307	52.9897	14.7883	63.9593	18.7321	90.8035	11.2793
																										51.9231	3.84615	21.9849	3.51759	21.3858	20.8512	37.1032	11.9048	15.6355	6.35452
																										25.1462	3.84615	17.5879	6.76256	32.2434	11.1046	40.6746	8.77579	12.7349	13.2492
																										28.4038	7	99.0377	12.4698	133.705	19.7466	63.9067	25.3304	64.4289	21.2458
																										34.7808	34.7808	356.437	15.9083	444.779	67.6379	225.283	34.8065	476.677	37.8921
																										129.719	3.84615	17.5879	6.39322	31.9814	18.1779	26.0645	7.93651	18.6229	10.8696
																										23.0769	1.70769	57.6533	0	55.1283	24.2376	27.2262	13.999	44.9649	12.3562
																										29.8769	42.7308	395.94	54.1621	212.515	16.4564	155.004	17.5794	251.274	24.4206
																										26.4038	6.23846	37.5503	11.6432	88.982	20.0567	61.9633	19.6806	253.344	48.6982
																										23.0769	0.35	22.7852	8.79397	29.892	31.5441	20.6984	10.5516	62.5569	12.7316
																										23.8154	3.84615	19.2764	6.76256	19.7412	23.6891	20.1845	11.9048	81.4574	11.9306
																										28.9731	2.81923	73.2802	5.27638	75.3497	22.7759	22.123	17.0308	45.903	26.4774
																										23.3269	3.84615	18.1595	8.79397	19.7648	17.5225	20.6091	9.3125	16.0485	10.0067
																										43.6269	3.84615	17.5879	0	19.9808	19.4611	23.8661	8.64484	29.1446	13.8319
																										23.7538	3.84615	17.5879	4.65201	27.361	7.73631	23.9841	20.0159	47.5602	16.8696
																										24.9346	4.11154	30.0226	6.67462	27.5438	27.4701	44.9851	14.8472	30.5619	11.3311
																										23.0769	3.84615	17.5879	2.92839	40.9891	31.9001	28.4395	7.93651	35.8135	7.38545
																										22.7192	20.9308	57.2663	13.701	67.7876	21.3355	46.9732	10.3363	86.5284	8.75
																										45.1615	3.13077	63.8266	18.309	62.978	25.1444	49.9812	15.3413	86.1028	20.8253
																										49.2769	0.480769	17.5879	1.65327	24.7947	8.48802	26.1032	17.9187	23.4114	17.7157
																										33.0423	3.84615	17.5879	4.79271	25.1283	15.5528	16.1438	8.3879	66.0159	9.27341
																										25.1731	0	17.5879	8.79397	26.1495	10.3037	15.3323	13.4375	22.6513	10.0334
																										24.0038	4.77308	67.6256	2.42714	83.5522	35.9506	63.7312	12.1101	83.0067	12.5134
																										146.796	1.92308	89.4083	0	65.9399	11.4061	30.754	42.4931	46.5443	8.22157
																										62.9808	1.92308	17.5879	0	67.0979	17.376	31.87	11.7808	16.5134	14.8411
																										30.9769	3.84615	19.0214	2.29523	27.9758	12.994	22.9792	16.2718	20.4941	10.5059
																										23.2038	4.61538	24.6231	0.290201	32.7556	22.2059	76.6865	10.4167	46.4883	8.25
																										37.8192	3.52692	17.5879	13.9209	32.5246	16.2179	31.9117	15.377	26.3378	9.12793
																										38.0077	2.63846	18.7927	8.79397	20.1283	16.5216	50.8095	16.6319	78.7759	10.5251
																										159.735	3.84615	17.9485	3.22739	23.1972	11.3259	19.2748	12.6538	19.2308	10.3746
																										23.2	5.55385	136.518	33.2236	162.176	37.3407	239.481	33.872	210.928	35.1438
																										23.1923	2.33077	17.5879	8.79397	27.5749	17.9833	47.3482	9.16865	19.8645	17.6597
																										64.6538	3.84615	18.0101	5.44347	26.7322	18.1266	27.8254	14.5506	102.246	12.2232
																										33.5654	4.89615	35.1759	0	55.0203	12.8315	34.4514	15.6022	53.5117	7.22074
																										42.3077	3.84615	17.5879	2.92839	28.8708	14.614	27.7778	16.2034	80.8253	6.54933
																										45.8615	3.84615	21.5892	0.536432	77.9929	16.9461	30.4683	11.5744	34.4206	9.61538
																										29.9692	3.68462	20.1558	7.69472	26.6873	8.73289	48.4048	13.0208	13.0644	7.10702
																										23.0769	3.52692	24.9133	0.369347	34.2173	13.9008	110.409	19.9236	115.28	21.2166
																										40.6115	3.73462	17.5879	6.46357	19.923	11.0864	22.3948	14.1081	16.3537	15.0376
																										23.0769	8.47692	23.8668	6.46357	24.8118	21.8659	18.4236	10.8313	16.5861	12.5251
																										83.2808	3.21923	17.5879	6.46357	41.7675	15.123	17.6548	13.5446	52.1463	7.09866
																										160.769	4.61538	19.3467	3.51759	20.3165	17.3225	26.9841	26.5873	43.9799	15.7191
																										28.9846	3.84615	35.8003	15.706	17.7577	23.9061	18.3175	17.503	14.9607	6.00251
																										118.131	3.84615	34.2349	4.39698	35.7453	13.8249	45.1032	14.3849	24.0686	8.60033
																										54.2885	3.84615	17.5879	5.75126	24.1414	13.0785	26.3661	10.0734	27.3344	10.8378
																										48.35	3.84615	97.9912	8.79397	52.5481	37.0434	112.67	8.22024	49.9281	14.9908
																										23.8	3.84615	17.5879	6.59548	44.1082	9.89093	58.7183	15.8115	14.5803	5.90468
																										82.6923	1.69615	17.843	1.03769	64.2515	28.6826	185.194	16.6905	53.2901	18.444
																										23.4731	14.3231	17.5879	5.46106	36.5772	27.4701	26.1696	11.3919	44.5452	13.9548
																										22.9115	3.18846	109.423	5.3995	50.3026	11.5173	73.1577	28.1746	62.9005	17.8336
																										23.0769	3.84615	17.5879	3.51759	17.1086	23.8452	41.8651	19.9405	99.3311	15.5518
																										24.8308	4.63846	31.8166	2.06658	20.4106	11.8253	32.7966	11.1458	17.7918	10.9925
																										23.0769	3.84615	18.7312	1.53015	28.0336	8.41531	17.7282	10.1796	19.5945	12.1781
																										24.6423	2.77692	22.8028	7.97613	28.0389	16.8905	18.3899	11.9603	17.7751	11.0552
																										86.5385	2.56538	17.5879	0	56.5836	25.1283	24.3056	12.5665	37.6254	6.54933
																										82.9654	4.17692	17.5879	4.77513	17.2305	17.1396	22.251	15.505	19.0159	16.4356
																										33.7269	2.95769	30.4447	3.15704	28.487	12.886	24.4712	19.6637	45.7726	13.2065
																										77.9577	3.84615	17.5879	2.70854	21.4681	25.5806	29.5714	10.4544	13.7316	13.8278
																										23.0769	3.84615	19.7864	8.79397	24.059	9.48995	26.5377	15.377	16.7224	8.15217
																										41.2885	3.84615	37.1457	3.58794	55.2534	13.1148	42.6786	13.7272	97.6898	23.1555
																										23.3615	3.84615	22.3103	8.79397	28.5543	12.4551	21.2738	12.1438	64.939	12.1856
																										23.0769	1.83846	30.9724	3.82538	80.0107	23.4784	17.4256	12.5089	16.1045	15.4498
																										23.0769	3.84615	29.8204	0	50.1636	15.2951	23.9821	13.1121	24.8294	6.25251
																										22.0269	3.67308	17.5879	3.20101	20.7057	10.2556	22.3214	8.74802	19.6488	16.7985
																										24.2615	3.84615	24.5176	5.58417	67.3033	8.88366	63.244	11.5427	43.9448	7.47659
																										29.5923	2.88462	17.5879	0	25.3657	11.9696	16.6448	13.6409	30.286	8.05936
																										24.8269	3.84615	17.5879	1.6005	34.0227	11.0821	19.3899	8.56746	15.8102	9.19732
																										237.181	5.00769	34.1997	2.37437	79.3306	27.7	62.9256	20.9593	27.2467	6.98077
																										23.0769	5.38462	17.5879	4.10678	24.9497	13.9724	31.3492	16.7331	20.3453	16.3319
																										24.8731	3.84615	17.2977	4.68719	19.8888	13.5447	16.3026	18.122	19.342	18.9523
																										23.0769	3.84615	17.5879	7.32538	29.9401	10.5143	24.1399	15.873	42.0844	16.862
																										29.0615	4.06154	17.3417	0	35.494	26.1089	129.244	10.1964	43.2458	11.0092
																										22.1154	3.84615	38.1043	8.06407	24.9497	10.6929	72.6687	16.6171	57.0652	9.12793
																										40.7692	91.7308	281.407	87.9397	132.645	32.7737	180.159	13.6409	229.808	17.5585
																										36.6654	2.30769	21.6947	2.54146	43.8409	19.2707	112.213	14.9692	16.0351	9.10452
																										22.5962	3.84615	17.5879	8.79397	22.4551	11.0939	19.3452	15.625	16.3043	7.73411
																										80.8808	7.47308	20.8505	2.26005	88.5062	13.4731	48.1855	9.41071	49.5702	13.3779
																										22.8731	3.84615	17.5879	8.79397	31.6852	11.3687	14.7242	10.2341	17.2508	9.0209
																										56.1308	3.84615	17.5879	5.22362	23.1565	10.5924	22.9415	16.4931	14.3445	24.0125
																										24.6346	3.53462	17.5879	7.36935	22.9459	11.5024	20.5655	12.495	16.5192	8.11288
																										25.7885	3.84615	18.3882	5.3995	40.9976	11.0821	23.5843	10.7996	18.0719	13.5301
																										23.0769	2.74615	41.4548	6.27889	49.4932	33.3009	55.4137	10.4871	65.6948	7.88378
																										45.8731	3.37692	25.309	5.57538	24.8289	16.7173	27.8383	15.3889	29.0911	11.2057
																										23.0769	3.13462	17.5879	7.16709	35.4053	10.1379	23.8095	11.9048	20.4381	7.33946
																										23.0769	3.84615	25.0628	0	52.5556	13.6869	24.256	15.0794	67.6839	7.52508
																										23.0769	18.2692	27.4812	1.09925	75.9196	14.0344	33.2341	8.55655	148.516	20.903
																										23.0769	7.61538	36.407	5.62814	27.9726	12.2327	47.5794	8.57143	61.9732	25.9866
																										75.8231	3.29615	27.6394	0	38.0357	20.9271	24.5179	17.0069	25.0836	12.4222
																										34.0654	3.84615	17.5879	6.27889	33.7586	12.4497	32.3125	7.79464	36.1321	12.8403
																										23.0769	3.84615	17.5879	7.81784	71.4639	7.72241	66.4683	8.81845	82.6363	13.9356
																										56.5769	2.10769	17.5879	7.08794	17.3845	17.2124	31.0099	9.88889	13.189	9.60201
																										23.0769	3.84615	17.5879	6.59548	17.9106	16.975	33.2341	32.4901	13.1689	10.347
																										23.0769	3.67308	19.9887	7.19347	22.3578	14.1927	20.0665	12.9415	40.0201	12.01
																										200.996	3.56154	23.1281	8.79397	23.4848	8.15868	21.8988	13.7054	23.4423	6.78177
																										23.0769	5.06154	19.9008	1.61809	39.4226	17.7556	16.3948	8.06746	16.26	8.05351
																										23.0769	3.84615	17.5879	0	45.8266	10.3871	59.3819	10.3462	111.921	17.0811
																										59.25	7.23462	146.982	42.299	100.666	21.08	158.47	9.94444	166.467	23.8294
																										23.0769	3.44231	17.5879	8.79397	18.2902	16.3772	18.5357	8.45833	38.9013	8.1413
																										55.0154	3.17692	192.324	4.20352	96.5612	48.2571	81.7808	25.8363	123.564	6.50753
																										95.4231	3.02308	18.2123	5.86558	28.7179	12.4754	26.0536	14.1726	37.9038	16.862
																										26.5154	4.09231	17.5879	8.23116	20.0203	11.1484	17.5407	15.1766	17.9858	12.4172
																										23.0769	3.36538	22.3543	2.56784	112.543	50.7025	119.42	49.4375	69.3629	10.4164
																										23.0769	3.84615	19.206	3.41206	22.4112	11.2382	22.2302	14.1726	13.8896	19.3503
																										27.0577	2.55	16.9724	5.62814	31.4318	24.0216	22.8175	17.753	14.6513	9.71237
																										75.7385	0.592308	17.5879	0	18.7532	12.0092	35.5615	17.3234	17.2366	14.9858
																										152.592	26.7577	177.023	29.2487	71.3174	22.4551	104.296	13.7599	169.496	24.2115
																										85.6231	3.84615	76.0063	4.60804	31.7985	30.7036	38.9504	12.6607	91.714	16.8018
																										192.442	2.05769	18.2035	5.52261	36.7408	13.2913	49.7877	30.7659	20.6405	20.4849
																										23.0769	3.50769	17.5879	5.94472	34.5947	21.9204	44.5258	22.8175	28.1572	14.7308
																										200.273	3.98462	17.9045	6.27889	39.3723	10.2342	22.8175	13.9246	22.4256	6.47993
																										67.6654	13.5346	73.2802	3.57915	28.1576	12.7128	23.8462	8.37698	25.0836	12.5418
																										23.2346	3.84615	17.5879	8.43342	23.4592	23.8077	21.623	7.69345	17.439	13.6171
																										39.3962	3.74231	17.5879	3.79899	24.0152	10.3176	21.0208	15.6181	14.7676	14.8018
																										31.8692	2.80385	18.5905	1.00251	22.2412	12.7395	24.3056	11.6925	39.0226	13.2467
																										23.3615	1.28077	36.152	8.14322	41.5441	9.22797	24.875	11.5744	13.4707	8.17559
																										35.4615	2.90769	22.0905	2.35678	53.9596	8.81523	29.8343	27.6329	27.3679	13.5819
																										97.8615	2.13846	17.5879	0.976131	43.7222	11.6435	19.621	7.38492	17.2801	8.26839
																										135.231	3.23077	52.0603	4.57286	48.9735	13.3875	42.6587	23.9683	18.8294	8.3612
																										20.3846	3.84615	17.5879	5.27638	35.2866	14.1146	18.8492	9.72222	13.2943	14.7157
																										23.0769	2.40385	17.5879	6.59548	24.5937	22.1878	16.6171	18.6012	12.9599	9.09281
																										23.0769	8.39231	87.544	4.79271	42.1396	14.5327	54.0675	16.8651	36.0293	13.1881
																										26.5731	3.84615	17.5879	7.79146	41.1195	16.0393	16.9554	21.374	35.4214	7.2592
																										41.1077	4.56923	19.2412	3.29774	31.4778	13.9671	61.756	17.8571	170.987	31.9298
																										35.6038	3.95769	78.1432	8.53894	26.7932	8.09559	118.622	15.0228	93.1438	16.8177
																										114.027	4.3	19.1357	2.58543	26.7953	21.8894	18.2659	15.756	19.3294	9.59114
																										29.2885	3.84615	23.902	0.448492	37.9737	15.6009	21.495	20.0446	116.37	43.1355
																										64.1808	3.84615	20.3405	3.41206	43.5062	19.2472	29.495	10.8978	57.7918	8.41137
																										35.3846	4.32692	17.5879	4.61683	64.7722	10.7196	35.5407	17.1875	15.7818	12.4164
																										65.5962	3.49615	27.657	3.3593	21.0746	15.6897	29.7073	10.6419	34.7676	10.0794
																										24.4231	3.26923	17.5879	2.19849	21.0115	10.7464	31.8948	21.9246	30.4766	13.5033
																										37.2269	4.53462	31.4384	11.4849	80.7314	12.4166	68.4821	15.755	64.107	10.3328
																										25.0538	2.6	17.5879	6.18216	66.4403	8.84303	58.13	12.7093	117.893	9.5811
																										23.8615	3.53077	20.4636	7.17588	59.2258	12.4818	24.4772	17.9782	18.9574	9.1806
																										41.5385	3.84615	28.1407	8.79397	30.5817	18.071	29.0675	23.1151	103.679	18.4783
																										61.7769	7.09231	74.2035	23.3568	97.0712	10.3251	68.4216	27.5913	130.774	7.68227
																										23.0769	3.24615	17.8606	6.05025	29.5391	13.4324	20.9881	13.3929	31.9816	11.8629
																										32.6308	3.84615	23.8317	5.95352	18.1779	15.3497	25.4732	9.12103	24.4097	21.7935
																										25.1	3.13846	17.5879	2.54146	21.7237	9.08896	16.4474	7.72718	18.3503	22.7074
																										24.6385	3.84615	36.5477	9.6206	19.7819	11.6959	27.6538	10.1687	21.0334	23.0719
																										23.0769	4.15385	30.2513	9.14573	47.7331	10.9923	50.9921	8.25397	15.7191	22.8428
																										42.8923	2.68077	54.6281	6.66583	45.3636	20.6405	60.6359	8.98909	68.1062	7.62625
																										79.2885	81.0654	458.975	4.39698	61.3195	10.1989	72.497	7.89881	49.2023	9.77592
																										45.5615	3.84615	17.5879	2.03141	31.667	14.476	27.3958	19.3075	16.0151	15.2433
																										23.0769	2.78846	33.9711	3.96608	34.4899	17.8839	36.0645	11.127	53.1346	8.26254
																										30.6192	4.14615	24.7814	7.53643	33.3704	10.3176	41.3442	11.2222	31.0125	10.0117
																										23.0769	2.81154	118.209	2.36558	28.0892	22.0231	28.4266	19.4593	89.5936	9.51923
																										38.6038	4.32692	45.3945	6.81533	54.7081	37.1578	48.6726	15.9593	36.0259	10.5351
																										63.5154	3.55769	57.6972	5.09171	47.3781	13.6709	59.7927	13.88	64.4122	8.92391
																										22.4	11.7654	86.902	3.10427	184.106	29.6257	135.388	34.0804	240.409	26.0184
																										22.0269	3.40769	30.9812	7.59799	22.2359	13.9735	63.4246	11.2956	31.0502	11.0978
																										47.7308	3.84615	105.8	6.93844	52.4219	12.8315	65.3591	23.748	58.0301	8.48579
																										78.1385	2.93462	17.1219	3.00754	41.9279	11.9589	41.0139	17.3085	16.194	8.53763
																										90.1115	4.57692	17.5879	3.77261	30.5004	9.26754	95.0496	13.8889	84.9657	8.24164
																										70.5462	3.69615	34.7098	1.85553	30.6298	16.8552	41.2361	15.0377	36.7124	17.1296
																										106.042	3.66154	34.1294	0	67.0851	9.4707	32.1944	14.125	46.9624	14.4732
																										30.2692	3.34615	17.5879	3.43844	43.0507	22.4786	20.4236	10.7401	18.8311	7.92475
																										73.0769	3.60769	17.5879	8.24874	17.9769	16.3067	23.127	7.99802	18.8645	7.57692
																										23.8346	3.69615	33.4435	5.32035	31.6852	15.2513	21.6429	14.5159	23.3671	10.2977
																										25	3.84615	47.8216	7.69472	39.2301	22.1215	34.2877	21.2054	177.676	14.5276
																										30.7692	4.39615	23.8668	1.67085	21.08	16.3452	44.0288	10.7708	34.3211	20.306
																										25.6846	7.82308	17.5879	2.02261	73.4249	48.0443	91.1558	9.25893	96.3554	12.2149
																										118.131	40.1115	246.768	10.0515	112.581	56.1709	256.094	94.1448	224.797	34.6564
																										54.4615	3.84615	17.2362	3.51759	22.6262	22.9256	28.254	9.40476	26.4214	7.05686
																										54.4231	49.2308	249.309	12.7513	65.6009	13.6334	198.016	62.6984	20.0251	21.0702
																										43.0077	3.67308	46.098	3.86055	71.9504	22.4551	21.5248	19.3601	21.5619	10.3629
																										49.6038	3.25385	18.7136	2.4799	18.2603	16.8071	114.927	15.9752	87.0426	22.811
																										89.1038	3.20385	11.7224	0	53.9991	10.8715	27.9435	10.251	41.5276	13.6564
																										1110.84	5.94231	27.1822	0.800251	20.8993	22.5524	21.374	10.1012	39.1455	15.5819
																										53.1462	3.67308	35.5716	5.99749	30.2802	20.3646	37.6538	48.25	32.7609	11.4774
																										39.7192	8.31923	231.686	7.4397	203.864	21.7665	210.537	18.6587	110.955	10.0251
																										23.0769	3.41923	17.5879	0	17.9405	13.1876	15.5427	10.5823	24.6187	6.03846
																										73.7577	3.66154	37.304	5.67211	24.9391	13.3832	24.5139	11.3284	18.745	12.8386
																										22.9462	3.84615	17.5879	6.36683	20.5004	17.7352	19.9097	21.62	30.3595	11.8788
																										23.1885	3.84615	17.5879	8.0201	32.2669	8.52331	18.1488	19.374	16.0585	15.4925
																										23.0769	5.56923	32.4497	10.0075	20.9068	12.4626	127.942	9.78373	24.8528	7.69816
																										23.0769	13.4615	17.5879	2.44472	50.5539	11.2874	45.6349	11.0228	20.1137	7.43227
																										23.0769	4.41538	30.5766	6.09422	102.165	13.1715	101.562	13.2242	80.7709	10.5184
																										40.1923	3.84615	17.5879	2.63819	19.8888	20.7977	16.4187	11.1607	60.995	14.0886
																										23.2923	3.84615	17.5879	1.46859	24.2376	9.08896	35.3839	20.3373	17.9766	7.52508
																										24.0385	3.84615	17.5879	0	31.8114	8.9553	23.1895	9.92063	14.3186	6.37542
																										141.346	3.84615	88.7663	2.19849	24.0922	25.9303	94.6181	12.4315	191.132	8.59615
																										23.2231	4.21538	23.6734	5.91834	31.1121	8.69867	28.0446	18.2579	18.0727	12.2199
																										23.5577	3.84615	19.5138	0	29.4055	10.8939	36.7371	15.749	22.2876	7.02843
																										74.6962	3.84615	27.3053	0	22.5674	22.3428	56.5476	26.8899	15.3579	11.3537
																										23.0769	0	23.4535	0.7299	31.5441	10.9602	13.8065	7.44048	24.8052	9.40635
																										223.462	3.84615	11.4322	0	18.4987	9.19589	14.881	9.22619	16.8896	7.02341
																										25.2385	3.84615	17.5879	3.29774	22.3214	11.6285	22.1974	7.56448	43.1647	16.1998
																										29.6154	4.74231	18.1771	8.79397	22.4551	12.1899	30.7212	9.78869	113.796	33.9189
																										24.5269	3.41154	17.5879	2.32161	21.265	20.3165	39.3829	20.6647	65.801	38.9983
																										23.0769	1.28077	14.6595	4.88945	44.0783	9.02908	20.7232	7.93651	13.7492	8.54682
																										35.5038	1.18462	20.2965	0.677136	20.9741	8.30731	49.2212	10.9127	73.1923	6.43144
																										26.4115	2.18077	37.2249	7.91457	52.0744	13.117	37.9296	8.73016	151.198	13.9356
																										29.9423	5.6	45.3065	2.55905	85.9624	20.3165	57.5903	10.373	155.973	8.62542
																										23.0769	75	403.696	95.3618	297.931	63.3886	204.644	19.3145	221.467	19.7274
																										71.4154	3.74231	26.8568	4.5201	86.1794	9.16168	47.994	10.4841	35.7726	20.1572
																										23.0769	2.88462	42.0176	3.42085	33.3854	25.4844	28.7143	17.8849	22.2266	7.24666
																										23.0769	17.0346	55.2789	18.0101	35.8971	21.1826	121.315	11.3849	68.801	10.5911
																										70.3308	3.84615	17.5879	8.79397	24.1349	10.54	24.8016	10.4871	14.3336	11.1087
																										26.7	14.55	30.2073	10.9573	74.1221	18.8601	57.4821	13.6012	26.6589	8.28846
																										28.1231	6.00769	118.446	4.6696	70.0385	16.7408	54.625	19.3452	66.1054	11.8102
																										23.0769	2.88462	17.5879	3.29774	42.237	23.658	46.999	28.5218	25.7107	16.6179
																										24.7269	53.2962	476.132	0	122.815	57.2829	104.167	8.78671	82.8955	10.5109
																										86.25	13.1731	118.279	25.5025	105.726	36.837	58.6806	16.5923	57.0234	14.4231
																										23.0769	12.6385	28.897	8.79397	28.565	11.9151	34.8641	9.77877	68.4423	18.7533
																										28.7385	3.95385	17.5879	0.492462	30.3561	41.1677	19.4554	19.3452	20.3453	10.7299
																										61.6692	3.45	20.9209	7.7299	26.05	14.4354	21.5	7.54266	20.1965	10.2207
																										23.0769	3.84615	17.5879	0	20.7442	14.8984	48.4127	25.5952	15.4406	6.13127
																										33.5154	4.05385	30.304	1.57412	20.8319	13.4805	42.375	11.9405	56.3186	7.5995
																										28.0231	3.84615	17.5879	3.77261	25.0524	11.1516	44.0764	19.4157	18.5142	8.7199
																										25.9962	3.84615	17.5879	1.51256	28.2068	19.0259	19.0883	19.8075	14.0702	9.1112
																										23.0769	3.16154	62.9296	5.86558	73.8281	13.5682	43.871	13.4256	40.6722	10.888
																										39.8885	3.84615	17.5879	7.2902	31.7119	14.2365	25.1419	19.3591	15.1455	8.91054
																										26.1538	3.84615	32.5377	21.9849	52.3952	9.40975	15.9722	10.0198	17.893	12.4582
																										84.6154	3.84615	17.5879	0	22.7021	9.95295	18.4673	20.1468	24.1831	10.1622
																										23.0769	5.34231	29.8028	7.32538	30.5935	24.2964	49.6032	40.9504	23.6898	8.31438
																										49.7962	3.84615	17.5879	5.09171	22.8486	11.8745	36.2361	7.98909	20.6388	8.97742
																										23.2385	3.52692	32.3354	3.11307	44.0419	15.1925	23.623	11.3264	29.7433	8.52676
																										23.7923	10.0385	17.7374	8.49497	63.2517	20.3892	44.4752	13.1488	17.2751	11.5778
																										92.6077	3.21154	33.1093	4.59045	34.1713	12.8219	81.8581	16.0198	52.9808	9.37207
																										23.0769	3.84615	17.5879	5.95352	21.7654	8.5201	27.1062	23.5853	16.7492	6.63462
																										23.0308	4.36154	26.7073	3.6495	33.4217	10.0802	27.6687	14.0218	36.8503	10.3395
																										30.4962	0.823077	21.9849	8.79397	32.4604	14.7412	16.5109	15.6607	33.6237	8.18227
																										23.3269	1.83846	28.6771	5.35553	20.8512	11.2511	15.3125	12.0337	21.194	9.4699
																										50.7231	4.91538	27.4812	5.43467	53.3757	12.3193	99.9157	10.7887	57.1463	15.5903
																										23.0769	3.84615	17.5879	0	23.3458	17.6433	13.8889	9.09425	19.0911	8.3612
																										36.5385	3.84615	17.5879	8.79397	40.633	18.4453	15.873	8.43254	16.9314	7.42057
																										30	1.65	39.1947	7.03518	31.1313	23.5554	36.1677	9.6369	22.6229	16.2684
																										23.6385	4.50385	133.193	5.57538	20.7603	21.0992	27.1726	8.87996	43.7232	11.7057
																										29.7192	3.84615	17.5879	0	18.8099	16.3313	28.9048	21.4643	18.6229	8.13294
																										197.254	3.84615	23.4535	3.13945	36.127	30.093	17.9752	18.2589	17.7375	15.3487
																										179.119	3.84615	17.5879	8.79397	27.9544	12.8315	18.7073	17.4315	15.8863	8.00251
																										51.1077	2.47692	38.3065	3.87814	84.5103	11.7077	87.8224	9.75298	106.868	8.74415
																										22.6154	3.76923	20.0503	5.62814	31.6296	14.799	15.9325	14.3452	38.7625	9.96656
																										23.6269	6.31923	70.0352	3.45603	50.9827	24.7081	27.494	31.498	71.5778	6.42057
																										77.5654	3.68462	17.5879	2.92839	32.4348	11.049	65.4345	14.3433	26.0936	8.81438
																										44.5808	4.36923	27.1822	3.59673	76.065	12.1022	31.7907	9.74008	48.3813	9.00753
																										25.3846	4.90385	261.84	8.79397	20.3165	12.8849	26.8601	16.2698	39.4231	11.0786
																										23.9577	3.73462	63.5716	5.27638	71.8873	22.7	63.6905	14.2857	16.245	13.0677
																										23.0769	9.23077	115.201	2.63819	71.2147	35.0727	57.8373	21.4286	125.836	28.2609
																										78.4038	3.84615	17.5879	8.79397	23.6891	9.45894	16.1786	8.0129	31.0008	17.2366
																										29.8269	4.74615	64.9259	1.40704	106.691	22.8186	74.0883	23.4931	70.9013	30.8027
																										23.0769	1.34615	17.5879	1.75879	30.2074	17.1621	21.9742	8.82937	24.1221	10.9114
																										53.0769	3.84615	52.7638	8.79397	17.3225	7.69889	47.8175	11.4087	45.903	17.6421
																										33.6885	3.84615	17.5879	8.37186	28.8323	12.8828	22.3036	13.626	16.8127	9.91221
																										23.0154	3.84615	18.3003	1.70603	38.719	17.9534	18.1448	16.6091	15.4415	9.95234
																										112.435	17.95	56.8706	0	22.2765	14.5071	45.999	16.1706	72.9373	8.58445
																										100.769	6.92308	35.7651	5.27638	73.6388	26.3045	29.9603	48.6776	17.1681	7.30184
																										81.4115	3.84615	17.5879	0	33.5041	18.7126	53.9018	19.8413	17.837	7.66472
																										25	3.84615	17.5879	6.08543	23.195	14.2707	22.9702	16.4831	16.0468	12.6062
																										73	2.86538	17.7638	3.10427	69.1478	16.8574	50.7312	17.624	16.3453	8.27926
																										26.2808	16.6654	52.7638	8.79397	106.216	13.1876	76.5546	15.7073	81.8002	14.0744
																										23.0769	2.79615	16.7877	0.800251	13.318	24.5937	14.1597	33.1895	15.8863	6.61288
																										23.0769	3.84615	18.5992	8.11683	26.2382	15.834	31.3264	10.6071	39.4582	14.214
																										24.6692	4.01154	30.6558	6.53392	27.068	11.3195	43.6796	14.3284	114.238	17.857
																										208.131	3.84615	18.3442	2.01382	33.3308	10.1433	20.4077	10.8839	21.7634	13.5928
																										201.481	3.84615	17.5879	1.35427	22.7021	13.4068	32.2798	17.8571	20.0025	7.26756
																										76.6654	3.84615	17.5879	1.1696	17.6786	14.6846	34.127	11.9048	22.6865	12.5978
																										22.5962	3.84615	57.1608	8.79397	20.1828	26.1976	19.5933	17.8571	28.01	21.9482
																										23.0769	3.84615	19.3467	1.75879	18.3918	15.8255	26.8849	10.9127	17.3913	11.0368
																										23.0769	4.14231	17.5879	10.8254	90.232	30.7624	31.0595	21.8254	44.1212	31.7726
																										33.2962	2.85769	45.9837	8.79397	129.109	37.3332	160.913	26.1617	213.665	34.1614
																										103.115	3.66154	153.472	10.2626	86.9942	8.55432	40.2966	12.5665	205.008	14.413
																										22.6923	14.0385	22.4246	3.07789	25.663	10.1048	24.1071	14.6329	48.9967	6.98161
																										23.0769	3.84615	44.7701	6.39322	24.9829	11.7622	16.8651	11.003	24.5518	6.68896
																										22.8385	3.60769	30.2337	0	19.9155	9.28999	18.2292	8.92857	18.3428	9.09281
																										35.9885	7.69231	110.549	5.23241	43.3062	15.3775	108.064	31.1319	160.535	17.6179
																										32.8192	3.84615	17.5879	0	55.5314	10.6213	47.751	10.3175	20.2341	8.47241
																										23.0769	4.06538	24.8781	2.76131	24.166	18.5746	22.3353	19.4444	27.0184	6.54599
																										26.7577	2.17308	17.5879	3.43844	35.0075	10.8319	15.5278	15.6577	21.0844	6.76171
																										84.9654	6.99231	18.3882	1.6005	20.6084	16.234	148.81	19.751	57.464	17.939
																										23.5231	0.984615	25.9686	0.202261	26.4585	9.02695	30.5	13.4732	38.0535	8.32191
																										24.8885	2.03462	17.5879	1.54774	29.8139	17.3599	19.9583	10.2708	19.1814	6.44314
																										26.6538	2.83462	52.2977	4.01005	62.3193	17.7278	45.5308	16.4127	57.0619	9.90134
																										34.0308	2.75769	17.5879	1.53015	41.8884	20.386	34.4633	11.6458	33.8085	6.43478
																										23.0769	1.68462	17.5879	2.19849	65.7613	10.4256	24.3671	11.7808	14.6839	8.10033
																										29.8654	2.48846	12.9359	0	27.0466	7.92558	21.1835	13.13	19.7224	19.4766
																										25.8231	3.84615	17.5879	7.53643	23.9831	14.0537	21.8254	8.07837	20.7834	12.1831
																										83.2154	4.89615	51.5678	4.00126	44.521	42.7235	64.6647	9.4246	47.8871	14.7458
																										44.2308	0.273077	17.5879	13.8153	19.8578	16.0393	18.5655	9.35417	18.9323	15.5878
																										22.6923	2.88462	17.5879	4.39698	18.6858	21.1452	20.3373	11.9792	17.2032	12.2492
																										45.1923	2.5	18.6872	2.63819	21.4125	8.2068	16.5923	17.2619	19.2726	8.71656
																										207.181	3.84615	107.876	7.62437	42.9138	8.76818	89.2857	17.3938	26.7559	9.42057
																										23.9654	3.15769	17.5879	5.86558	31.6125	19.3574	19.8919	15.9752	28.4281	24.0117
																										186.812	3.84615	27.1382	1.50377	31.7429	11.7312	16.2986	12.6696	31.2709	9.48411
																										42.0923	7.26538	49.343	1.95226	186.947	30.0588	56.7679	17.0308	103.772	12.7742
																										38.8462	2.30769	17.5879	0.879397	27.5877	15.9324	14.2857	11.3095	14.8829	9.699
																										48.0769	3.71923	17.5879	7.62437	34.0387	12.6893	31.5804	12.996	18.6455	7.30184
																										55.6615	3.20385	17.5879	1.46859	30.5047	11.0201	84.0774	10.3611	17.4657	8.61706
																										22.9385	6.18077	17.5879	3.77261	60.3764	29.444	33.4464	17.4315	67.3378	6.21154
																										26.3462	3.84615	22.8643	0.439698	34.645	11.1741	16.2698	10.9127	16.4298	6.39632
																										29.1654	3.84615	23.2688	23.9987	22.1653	18.334	18.9107	9.63095	35.3085	16.3043
																										25.4962	2.63846	47.9887	8.03769	48.4848	24.4108	34.4385	8.87202	39.5602	10.0577
																										23.5769	2.84231	19.8832	2.29523	52.9063	21.0137	45.247	15.1399	30.0644	7.74331
																										99.0385	6.06538	57.3279	14.7123	59.5103	17.5203	23.4851	9.15774	98.6781	12.7667
																										45.6269	3.8	55.7362	2.52387	26.4778	34.1638	23.8095	14.4216	29.4732	13.1689
																										31.25	3.84615	17.5879	8.79397	20.3165	12.8315	16.4931	13.0208	15.2592	9.19732
																										25.8731	3.32308	35.5716	12.7952	24.059	22.3578	18.9841	16.369	40.8177	27.8202
																										23.0769	4.34231	55.4548	1.84673	97.5813	10.6234	135.929	15.249	149.679	21.3344
																										38.4615	3.84615	17.5879	4.39698	20.1379	12.2968	23.6438	9.01091	16.9314	6.41054
																										23.0769	3.84615	51.5942	7.62437	31.4371	20.9581	21.1637	13.0288	14.2701	9.8102
																										23.0769	3.84615	17.5879	0	42.4861	31.5793	17.3938	8.20139	54.1246	7.80351
																										23.0769	3.84615	52.7638	8.79397	23.5244	15.8255	32.3413	7.53968	39.1304	7.69231
																										37.1808	3.48077	43.1344	6.70101	23.7789	16.9055	62.7837	32.7381	42.9607	9.63545
																										58.2846	2.86154	20.745	5.18844	25.7731	10.3914	22.1558	25.0556	16.9582	10.4833
																										24.4769	3.84615	30.3832	1.99623	22.747	21.0458	32.2421	28.2292	30.9365	9.19732
																										23.0769	2.74615	77.8882	15.794	73.0828	14.7958	88.2738	9.71825	75.7968	21.1246
																										23.0769	3.84615	17.5879	0	39.8011	22.099	17.3056	19.621	41.7132	10.7768
																										25.4808	3.84615	245.132	5.49623	26.7322	30.2074	209.573	52.5794	144.022	17.3495
																										73.0769	3.84615	34.7802	6.79774	40.5357	17.9833	31.6558	11.4087	33.939	14.9741
																										34.3769	3.84615	17.5879	0	32.346	8.01967	18.1667	12.2768	16.6179	11.3921
																										23.0769	5.53077	56.0616	32.9774	57.9427	17.1749	39.744	12.5873	87.5318	24.9791
																										23.9923	3.84615	21.1495	3.56156	111.359	15.6063	102.112	17.0774	116.679	24.4666
																										95.2192	4.10769	19.7249	6.29648	22.4401	11.7044	23.3135	18.8085	14.7901	11.4908
																										77.5154	1.18462	43.9698	3.38568	49.1873	7.89671	48.6111	12.8204	44.1212	11.1271
																										23.0769	3.63077	17.5879	0.976131	19.8417	6.8905	21.9911	15.873	21.8319	19.5092
																										22.9846	3.84615	17.5879	1.07286	32.053	10.093	29.9802	15.1954	30.4473	20.9849
																										23	5.73077	113.064	9.15452	22.2156	8.66339	100.846	42.9425	81.9908	25.2542
																										27.1885	3.84615	18.8015	7.28141	20.8693	12.8678	26.4097	10.3313	26.6697	13.8395
																										23.2808	3.23846	22.6796	2.31281	38.1009	10.524	20.6766	8.56349	16.5025	12.4097
																										81.25	13.3654	370.226	4.61683	22.4818	9.9444	16.8899	11.5575	16.0744	8.59114
																										25	2.77692	17.5879	7.57161	65.88	10.8116	56.0794	22.9831	20.1137	25.5017
																										23.5308	13.8769	20.8681	7.93216	108.669	12.0135	24.7629	9.82341	70.398	13.1647
																										23.0769	3.52692	17.5879	6.59548	29.7615	20.4651	27.0615	11.5744	22.2266	11.2408
																										129.808	3.84615	17.5879	3.95729	16.4136	10.4256	24.4048	11.756	13.0017	14.5485
																										26.5731	10.4885	131.109	2.40075	141.633	14.8728	64.6647	28.4087	111.66	14.8219
																										23.0769	1.33846	17.2098	8.79397	33.9382	22.3621	52.2341	21.0923	43.551	10.9423
																										23.0769	3.84615	17.5879	7.03518	27.16	13.6869	24.6032	27.5794	61.7057	6.85619
																										43.5538	6.65385	17.5879	0.712312	54.3028	12.947	47.0823	12.3869	80.6973	8
																										23.6769	2.88462	17.5879	6.32286	22.0541	11.3612	26.0417	11.5327	15.2333	14.24
																										80.0923	3.73462	20.1734	2.84925	21.0083	12.9256	18.7907	12.1379	48.3478	22.7968
																										24.3577	5.12692	26.3819	5.86558	33.6826	12.6529	61.5079	13.8889	66.0535	15.3286
																										30.1077	3.88077	17.1307	3.86935	29.4237	17.9202	54.7946	11.4772	24.0025	11.2375
																										23.9385	3.5	31.2362	3.01633	24.3862	9.65569	27.7629	16.5546	26.1697	14.8503
																										24.3077	3.84615	19.6985	4.92462	68.6912	8.89649	35.3571	8.92857	31.1371	14.4482
																										25	3.84615	23.9372	0.492462	27.7417	8.73289	25.3532	14.9365	26.3846	14.4925
																										23.8462	3.84615	143.052	0	66.7237	13.7586	133.664	21.627	52.1739	11.4273
																										23.7538	9.27692	21.4661	1.03769	24.2472	8.52331	20.0744	7.49901	14.6079	6.81187
																										93.4462	3.27692	18.5641	4.56407	20.1583	20.3956	15.9464	17.2688	15.546	19.2926
																										28.2038	3.56154	46.2475	2.92839	32.9106	22.0199	17.6736	13.374	60.4482	15.7007
																										23.0769	3.84615	17.5879	10.9309	30.9805	8.23674	22.0397	10.7788	29.694	9.08445
																										33.3654	4.23077	164.008	21.9849	132.244	29.8332	164.187	20.4861	271.593	16.3253
																										23.0769	4.66923	31.4033	10.0515	17.8721	11.6093	24.7312	18.2827	20.0075	7.28595
																										23.0769	3.39231	33.6281	7.24623	23.7126	15.725	26.1438	9.39583	55.0368	19.5753
																										48.7	2.48846	22.8907	9.69975	43.6677	15.0171	42.2937	17.5069	25.5385	12.5543
																										94.0038	40.0269	767.309	26.2324	193.487	29.306	95.8938	33.3433	100.717	16.7935
																										22.5654	6.15385	37.5239	16.9987	74.9219	20.3882	47.4871	14.2192	35.842	10.5911
																										23.0769	3.32692	18.0628	8.3191	65.7763	14.9412	49.7907	19.3859	41.806	10.8921
																										45.2654	3.55	17.5879	1.01131	18.4656	28.2956	38.9196	9.99702	22.607	11.2232
																										23.1231	5.7	123.643	11.0188	67.5716	14.9957	122.18	30.9454	76.9231	11.8771
																										35.9615	3.84615	17.5879	0	16.8413	9.46322	26.7361	20.3869	52.9682	13.2943
																										68.7615	49.0615	324.946	22.5214	150.248	56.5943	209.833	48.9494	166.714	25.8587
																										43.3731	2.41154	23.1018	6.35804	23.4731	16.2714	74.1776	23.9286	29.546	16.3796
																										25.5	15.6692	33.8744	3.90452	70.494	11.2072	38.3968	17.122	70.9156	11.7366
																										22.9192	17.2885	226.92	13.7802	231.55	18.1341	163.169	20.629	212.331	15.5844
																										34.3577	6.85769	119.888	8.35427	29.2633	12.8497	78.7034	15.4593	63.4197	8.09615
																										29.3115	3.84615	17.5879	2.11935	34.8075	7.66895	21.7232	12.247	44.7759	17.7316
																										150.108	6.19615	169.038	1.22236	39.1777	17.2872	18.629	11.3264	86.5619	17.5117
																										368.935	2.36538	10.8254	8.79397	14.8054	12.1739	16.4067	8.77579	13.8278	10.6764
																										89.4885	5.64231	20.5163	0	53.3223	14.9701	25.5288	8.66369	68.1162	6.29849
																										23.0769	3.84615	17.5879	8.79397	17.3225	7.91275	17.2619	9.72222	16.5552	13.3779
																										106.154	3.84615	17.5879	0.439698	20.5838	11.0137	18.254	9.27579	16.2625	9.0301
																										23.9231	3.84615	18.4497	6.43719	35.756	14.2141	19.2123	9.36409	24.6346	18.9858
																										45.1923	4.92692	31.7374	16.0754	73.781	26.3313	48.4405	12.6022	85.8595	10.347
																										121.154	17.6923	50.1256	10.5528	32.8272	16.574	32.1429	13.2937	48.7458	14.3813
																										24.3577	3.07692	17.5879	6.74497	24.9861	10.6929	18.1875	7.2748	22.7425	17.3077
																										102.565	3.66154	17.5879	4.60804	19.4504	13.6463	78.2312	33.7778	60.3595	13.8554
																										23.4269	3.84615	17.5879	2.79648	40.7303	9.13708	19.5704	13.3026	14.0619	13.8721
																										23.0769	5.76923	27.1822	5.59296	47.3407	27.2188	35.5794	14.7004	22.689	6.2709
																										23.5577	3.84615	17.5879	10.9925	25.864	27.8015	17.8571	19.5317	15.9908	12.3846
																										23.0769	3.84615	18.4673	4.39698	17.8571	11.976	25	10.2183	72.8261	6.2709
																										23.6	6.46923	157.491	1.99623	107.853	51.4232	83.8294	23.9444	48.4574	7.94314
																										32.3654	2.66154	33.549	4.73116	60.7688	14.3948	40.751	16.6518	36.0176	15.2433
																										65.6077	3.84615	63.9234	2.03141	106.97	10.5282	64.3502	27.6438	22.3503	12.6865
																										31.6577	3.77308	35.5101	13.8681	28.7479	16.7183	19.8601	13.6597	17.607	8.28094
																										71.0885	3.84615	17.5879	7.5804	32.5952	8.66446	31.6776	8.41567	18.0201	7.58278
																										82.8654	2.62308	59.157	5.59296	32.8561	14.2408	59.8393	12.8968	164.108	4.90301
																										23.0769	0	27.358	5.86558	21.6232	8.37575	15.2113	16.5893	14.6789	10.4515
																										23.0769	4.34615	16.4447	2.29523	39.0526	10.5999	36.4048	9.44643	14.796	8.50669
																										47.3077	3.84615	18.1771	1.1696	47.2979	8.48268	45.1389	12.5992	16.4716	10.1731
																										85.6385	3.54615	72.1369	9.20729	50.6245	11.0105	80.2331	13.3621	159.608	17.0619
																										73.0769	5.76923	17.5879	0	22.9897	14.7915	17.0308	13.7232	62.4306	8.08278
																										25.9615	3.84615	20.1558	1.82915	35.6426	11.7622	52.0833	12.6488	17.8027	16.1998
																										38.8231	4.08462	35.4485	3.02513	28.5372	18.1779	37.6984	8.49405	75.0159	13.2475
																										23.0769	2.56538	24.8166	5.08291	26.2094	10.479	27.4911	12.9187	16.2023	13.1363
																										29.3269	3.65385	21.9849	4.61683	34.0569	12.377	63.0208	7.36607	57.0652	8.67475
																										25.7692	1.82692	19.5666	6.37563	58.6773	11.7622	44.37	11.7063	48.4532	18.102
																										23.0769	7.21154	17.5879	0	30.8757	16.7077	21.0813	20.4613	97.6171	15.6773
																										23.5115	5.61923	49.4749	8.79397	71.5676	14.0868	51.1131	14.0704	44.3219	17.0711
																										32.3269	8.31538	230.068	11.6432	266.224	18.7275	94.7827	15.7927	204.737	37.0828
																										22.5	2.88462	19.1269	7.47487	54.4536	17.376	35.8383	21.8006	15.4264	8.65385
																										75.9615	1.63462	17.5879	4.83668	31.5173	9.67707	48.0159	11.6815	14.7366	20.1296
																										63.6077	1.77692	16.5766	6.42839	49.5573	23.9083	24.4196	16.0258	15.9824	11.8554
																										24.0192	3.45385	17.5879	2.3304	27.3867	9.57977	95.7847	19.1528	76.2232	20.4256
																										84.3962	3.68077	68.848	8.29271	112.382	24.013	92.9137	23.3135	147.467	11.6697
																										26.9231	13.1885	38.9485	0	23.0657	15.5806	23.5258	8.07837	18.8721	7.16639
																										27.2192	3.10769	47.6897	0	46.1848	17.191	31.25	16.5218	18.5234	7.39632
																										23.0769	3.84615	20.5163	8.79397	28.0689	21.3858	22.4038	12.2351	15.0502	9.54599
																										23.0769	2.13846	38.1043	8.79397	22.4551	10.2181	16.9752	13.999	15.8863	7.89632
																										25.5154	3.84615	19.3028	1.93467	39.2119	16.235	27.2212	24.0635	22.4532	7.79013
																										389.785	3.84615	22.8116	9.6206	17.8443	28.3362	17.3611	11.4395	33.9147	12.9599
																										23.8	2.88462	19.7864	1.09925	19.3135	11.4286	18.1052	7.25397	26.2333	17.7157
																										111.238	3.92308	21.7299	6.20854	24.7402	16.3537	26.63	19.6468	14.7876	10.4273
																										23.4231	5.91154	112.484	2.6294	103.274	25.5518	178.29	23.5278	191.809	19.4808
																										23.8462	9.3	17.5879	0.483668	57.5278	23.194	72.0417	13.131	31.1798	8.54348
																										23.0769	3.53846	17.5879	9.49749	22.6689	14.1146	36.5079	33.0952	23.8127	16.388
																										42.1154	3.84615	35.6156	6.59548	17.5364	9.9444	46.9742	12.3016	46.9064	17.2241
																										32.9077	3.84615	17.5879	5.86558	36.8306	18.0592	22.7073	15.3214	81.1037	32.4231
																										86.1538	1.15385	17.5879	8.79397	19.2472	11.3345	22.7183	17.3938	19.1196	8.89047
																										243.588	3.10385	17.5879	4.78392	31.9846	15.3454	32.0069	24.3492	15.6957	16.1505
																										23.0769	3.84615	17.5879	5.40829	20.1518	12.6668	19.3829	9.4623	35.5033	14.9214
																										23.0769	3.84615	18.0804	5.37312	20.8212	11.5836	19.1796	14.0813	15.2358	12.0543
																										44.2308	3.11538	26.804	1.25754	45.1903	11.2275	48.0675	19.0615	55.8612	19.5895
																										23.0769	20.0808	61.4259	13.191	173.366	37.9127	113.372	13.7867	98.847	23.3988
																										21.7962	3.84615	17.5879	0	28.5148	16.2179	28.1637	8.92857	33.6304	13.4707
																										26.7385	3.75385	29.9435	2.92839	51.8862	27.0637	30.7063	20.6677	36.5502	23.0334
																										23.0769	3.84615	62.2613	9.84925	49.0163	10.1369	68.0556	9.04762	70.8361	27.5585
																										28.8	0.846154	17.5879	0	39.3285	21.0212	26.4712	14.8085	30.9365	7.99415
																										39.4577	0.853846	30.946	2.60302	35.247	9.02908	17.8571	8.37698	47.9992	11.8294
																										93.0346	3.84615	17.5879	0.949749	19.7669	13.0336	24.3462	12.4683	25.0836	8.69983
																										23.2231	5.03077	112.633	66.9661	128.89	31.1324	97.1081	29.876	124.309	16.6095
																										25.1731	60.5846	555.981	60.3266	401.231	73.657	442.354	60.4911	284.972	46.4841
																										25.1077	2.99231	17.5879	4.39698	26.049	12.7128	24.6359	15.1567	19.7651	7.13043
																										39.8	3.84615	91	14.1495	22.5481	24.1756	18.7202	13.8462	36.4983	9.30602
																										23.0769	3.84615	18.1947	17.5879	22.7502	18.5094	20.9702	8.65476	18.9423	10.1488
																										21.9769	3.84615	16.3304	1.25754	26.7322	15.8864	17.4315	7.37004	61.7533	15.4089
																										44.3923	1.12308	50.196	4.02764	26.4649	10.2919	39.9722	26.4137	19.2659	5.74833
																										24.3308	3.84615	22.5565	0	44.7936	11.9718	18.5476	13.8462	27.2099	19.74
																										23.6769	3.84615	45.3417	2.74372	23.9585	11.0265	64.2054	16.8651	31.4064	7.49916
																										91.0269	3.41923	17.5879	8.79397	49.861	7.76198	16.8651	13.8522	71.9682	17.8679
																										28.6308	8.11923	336.123	4.88945	103.365	17.4647	37.5883	14.6607	13.2851	8.26839
																										62.3077	3.76154	17.7814	0.879397	22.7042	16.0629	17.251	13.1171	17.6697	8.43562
																										180.154	4.15385	18.995	0	23.3533	16.5526	21.9444	15.1984	12.7759	9.699
																										179.915	4.27308	27.358	8.79397	48.3554	16.7526	100.529	11.4643	77.2015	7.80351
																										56.6654	3.84615	45.7286	7.03518	27.2316	20.1027	40.0129	17.9891	24.1363	7.52508
																										30.3423	3.84615	29.3103	6.84171	43.6035	9.62361	62.1696	10.4722	13.7492	8.45401
																										138.462	17.3077	41.7714	8.79397	30.3411	9.08896	15.253	14.881	14.214	14.6321
																										24.5308	3.84615	18.3706	5.66332	25.6865	21.219	86.9048	18.2976	43.9615	19.3052
																										23.0769	8.46154	19.3467	12.3116	57.1001	26.0907	25.3968	17.6587	40.8027	10.3679
																										72.7808	3.84615	17.5879	0	39.7284	8.47198	16.6359	10.6835	15.7575	8.58612
																										23.4615	3.84615	17.5879	1.75879	28.1223	36.1955	53.373	14.0377	17.6421	20.1087
																										23.0769	3.84615	17.5879	0	22.0434	12.2562	29.6091	13.126	29.4574	8.68311
																										25.2385	3.36538	21.4397	3.29774	28.7372	12.0295	34.5357	13.4544	51.8395	16.4089
																										68.5885	3.84615	37.8141	6.15578	30.8308	13.4378	16.0714	11.7063	18.1998	11.5945
																										23.0769	3.20385	20.5163	2.92839	24.7722	11.4061	27.9435	16.2034	39.4373	8.50084
																										23.0769	10.4654	143.157	11.8631	77.4112	18.1779	82.6409	25.5397	209.186	9.66388
																										46.0308	3.22692	17.5879	8.22236	22.5246	15.3154	27.874	10.0486	18.8261	11.4356
																										23.5038	3.84615	17.5879	0	61.0682	24.3563	19.4008	9.7004	13.8428	13.4707
																										23.0769	68.9115	70.7211	25.2827	40.4994	32.6583	21.619	22.2798	29.9264	24.2826
																										23.9885	16.9038	19.6721	8.09925	19.9786	8.75107	26.2113	12.6875	36.393	18.4824
																										27.3077	5.28846	36.1608	4.28266	110.738	13.0047	71.4038	20.0516	61.8211	8.88378
																										25.7385	3.55	17.5879	6.08543	34.1349	17.8486	27.1677	7.25	13.5067	7.52508
																										23.1231	3.25769	96.0126	6.31407	62.7737	15.5742	71.8958	28.6766	27.2182	8.67559
																										33.9154	2.56538	78.4334	12.9711	46.0661	22.1525	19.37	17.0754	18.0652	9.20569
																										23.0769	1.86923	116.837	10.0515	128.925	25.4491	51.4454	15.9018	50.8361	13.1154
																										24.5577	3.84615	20.2965	8.79397	20.8918	21.3858	21.0625	27.1677	22.3821	20.6455
																										26.1538	6.46154	17.9397	5.9799	89.2643	10.0941	62.3016	11.9841	85.6856	7.92642
																										23.0769	3.39231	18.6256	6.20854	26.2917	10.0011	19.2579	15.756	36.6906	6.78763
																										66.1962	4.85769	61.0917	9.26005	23.0175	12.3246	30.127	12.6359	29.4841	8.71321
																										76.1346	3.05769	33.8216	8.56533	66.8167	27.8293	32.7887	18.1627	67.6831	6.98913
																										23.0769	1.28077	8.79397	5.86558	15.8608	34.0387	15.5427	8.43254	29.1246	9.33696
																										26.9231	3.17692	17.5879	3.0603	18.503	8.87938	30.0208	10.1796	39.1162	18.0677
																										61.5385	3.84615	17.5879	6.15578	17.9641	14.2216	31.25	18.6508	22.3244	11.1204
																										38.3577	2.70385	17.5879	2.84925	23.6687	9.04512	20.2163	21.2887	18.847	8.33863
																										58.5808	1.48077	20.2965	4.06281	45.9795	11.8445	74.1756	13.8125	75.7007	25.0192
																										22.7346	2.47692	17.5879	0.782663	41.0372	15.0417	27.5575	15.4762	30.7132	10.1446
																										43.1038	21.2192	81.8719	3.6407	105.565	25.8105	23.5704	28.4623	20.8746	7.35201
																										57.1962	3.84615	41.9824	0.853015	138.594	33.9756	66.1161	21.2173	32.5543	26.4055
																										23.0769	3.84615	80.5176	8.52136	21.9204	8.62062	27.7163	14.6944	16.5652	10.7651
																										23.0769	3.84615	42.5013	0	60.0588	25.1283	130.291	17.3611	40.9699	23.551
																										65.4692	3.24615	20.1294	7.03518	55.3892	9.4568	18.4306	13.4256	102.806	19.3796
																										88.4615	10.3769	100.884	14.598	29.8396	9.72412	21.8631	11.624	34.5017	25.4624
																										22.2538	3.84615	18.2123	8.79397	43.3822	16.6499	22.1091	27.0694	54.2283	21.6798
																										26.7692	4.15385	36.9347	6.33166	190.312	34.0462	124.722	14.6032	187.977	12.5084
																										23.7192	3.84615	17.5879	7.32538	17.8219	16.2179	16.6448	8.26687	15.8863	11.7525
																										48.4615	3.84615	17.5879	8.79397	27.8015	10.479	37.1032	17.4603	14.5485	11.0368
																										33.9154	3.84615	25.5817	5.59296	16.914	18.7607	15.4216	11.1835	25.464	17.6346
																										35.5769	3.84615	17.5879	4.39698	24.861	11.9632	33.1726	10.9127	26.7559	16.0953
																										87.3154	2.61923	18.3354	2.98995	22.6593	14.4921	25.3502	11.0397	21.5435	16.0284
																										58.8769	3.84615	17.5879	5.75126	19.6995	13.0785	18.506	22.627	14.7283	6.8495
																										23.35	3.02308	17.5879	0	39.5637	694.963	1003.12	20.4077	25.9791	11.347
																										23.9731	5.83462	26.4611	3.41206	44.5049	14.3713	17.9425	15.8046	35.3119	15.158
																										38.2115	115.758	742.378	126.237	255.768	104.135	336.693	38.498	413.906	51.6773
																										23.0769	3.08846	78.2136	8.12563	101.307	21.1751	65.7163	19.2698	28.7701	18.6605
																										26.5885	3.84615	17.5879	8.79397	43.6548	13.2496	19.1508	21.006	24.8294	9.56104
																										153.735	2.82692	17.5879	1.29271	23.4303	12.2337	21.0665	13.5099	18.5176	6.56605
																										23.2577	1.96923	19.2236	1.63568	19.0237	15.6416	23.002	9.2748	20.4557	13.2224
																										24.5885	8.51538	76.9472	6.91206	190.715	55.8319	236.147	20.7272	151.397	9.37625
																										34.2731	2.39231	129.368	9.1809	76.9172	25.0684	81.0407	17.2837	87.2166	11.8913
																										23.0769	3.07692	17.5879	8.79397	18.0175	19.6749	31.994	24.8016	18.8545	16.1371
																										193.131	6.25	18.5289	4.55528	23.1041	21.7868	23.5615	10.4702	18.6488	11.0786
																										23.0769	21.9231	174.56	19.7864	114.788	75.5988	101.042	38.1944	38.8378	7.48328
																										56.8731	3.92692	156.049	3.9309	31.3965	18.951	33.6667	16.5278	20.3336	8.1296
																										54.7154	3.84615	17.8693	7.37814	19.4194	14.0387	44.995	9.05655	22.6831	6.71572
																										84.1077	8.92692	54.593	34.0151	66.2553	9.44183	32.9444	22.0129	80.4565	13.4256
																										23.0769	3.84615	38.1043	1.95226	82.0979	8.43563	51.2569	18.629	13.0995	12.6346
																										23.7538	3.73462	35.6947	6.72739	44.0291	11.0393	46.8313	8.37401	89.3913	9.59114
																										23.0769	2.96538	25.6256	7.79146	26.0907	10.6009	21.627	12.755	14.3336	7.95485
																										23.0769	2.99231	47.8744	2.92839	145.364	9.68349	28.9901	20.2272	14.2609	8.82609
																										23.6615	2.91538	29.0465	8.79397	42.6091	15.3261	16.4742	10.131	29.112	9.52676
																										42.9154	3.84615	49.5276	8.32789	25.9442	38.3255	24.8542	10.2857	17.2508	16.8988
																										23.8462	8.46154	17.5879	8.79397	23.5244	13.9008	16.0714	10.7143	12.3746	7.02341
																										23.0769	3.73462	49.4045	0.518844	23.241	16.3858	18.2073	32.3879	17.7308	8.33696
																										34.7885	4.36923	20.6482	4.79271	28.4175	8.91039	25.0119	15.3016	24.602	9.55184
																										33.75	3.84615	75.1884	4.39698	24.1125	15.9592	26.5129	10.6647	32.6087	7.92224
																										40.9923	4.35385	17.5879	4.62563	31.6007	20.232	43.0506	30.4147	63.1488	9.46154
																										23.6423	15.1577	22.2399	2.84925	46.4831	9.15205	59.2609	11.0298	38.9532	16.0092
																										23.8923	2.44615	19.1884	0	17.6593	10.4341	24.381	9.68056	27.4649	7.47408
																										36.3	3.76538	25.2827	3.66709	24.0366	9.46749	49.7063	11.0992	43.1823	17.4891
																										23.7769	3.84615	17.5879	8.79397	71.9343	14.29	38.4196	8.47718	48.9507	8.58946
																										31.9923	3.84615	27.1822	13.5867	18.858	10.1101	24.7569	17.1359	62.6714	14.0242
																										23.5769	2.84231	47.4083	8.02889	31.1024	16.6905	67.5893	24.0685	24.6472	7.2709
																										66.1538	3.33462	17.5879	1.1696	24.3798	10.8351	30.0923	8.00298	13.6012	11.9289
																										97.5962	3.84615	17.5879	1.09925	34.0836	10.4256	15.377	11.9048	18.2375	11.3921
																										24.2923	5.06154	91.642	3.70226	33.0357	16.7151	34.7748	19.7887	56.2843	9.24164
																										24.4269	4.25	23.1457	2.6206	30.1091	16.358	16.7083	14.8631	18.3361	16.2383
																										25.95	2.63077	18.8103	10.799	31.1452	14.7808	18.749	12.4444	104.589	9.18645
																										205.496	5.31154	34.7538	8.79397	31.9771	12.9331	38.4544	10.3929	52.4365	8.87876
																										54.9038	48.75	65.7349	0.439698	55.9773	10.3988	67.7331	18.9732	72.5334	12.8344
																										33.2769	3.84615	94.4384	4.59045	33.8452	21.0607	21.006	9.23016	37.5167	22.5393
																										41.7577	11.5385	17.5879	8.79397	30.093	12.8315	21.3998	28.3442	17.439	11.4666
																										32.3231	9.51538	157.06	16.6646	88.657	20.9923	152.081	18.0139	217.934	9.60786
																										24.3385	3.48462	18.2739	4.53769	21.4189	21.0522	19.7946	8.15377	17.1798	8.53094
																										29.8808	7.39615	17.5879	8.79397	28.2132	12.4198	32.8909	12.9732	13.8278	7.07525
																										24.8269	3.84615	29.5829	6.79774	72.2252	14.9219	32.6032	8.79365	13.6438	11.9716
																										22.5962	2.88462	24.1834	4.39698	15.6384	10.5592	14.7569	13.1448	60.6187	15.7818
																										26.2962	3.84615	17.5879	5.1093	25.7624	11.5879	15.25	9.75893	20.6697	7.87542
																										31.1654	2.74231	32.142	6.67462	44.1232	17.2926	42.3284	15.9187	34.9348	12.4557
																										27.6923	3.84615	59.799	8.79397	27.9085	14.4354	28.9683	10.6151	34.8662	7.10702
																										25.5192	3.96923	41.1822	15.2136	42.9587	12.4412	98.5288	19.8254	32.8344	13.8161
																										764.512	2.09615	17.5879	0	22.4551	11.6649	28.1389	9.37996	30.9365	16.1522
																										23.0769	8.71923	20.5163	0	53.8206	24.6653	30.8204	18.5188	50.5577	9.75502
																										52.4769	2.65	24.2362	3.51759	39.8492	21.219	57.0764	22.8175	57.8963	10.7207
																										33.4462	6.52308	27.5251	3.82538	59.09	21.1067	70.005	21.6101	19.0853	19.4122
																										161.7	1.76154	17.5879	0.7299	23.9703	12.2519	29.4315	12.1944	57.9013	9.7199
																										23.8269	5.15769	17.5879	0	20.7859	9.77973	35.5694	11.7599	16.1923	10.6656
																										26.4962	3.84615	25.0804	0.325377	48.8109	24.8514	39.3333	19.1796	21.4758	15.4373
																										134.923	2.92308	17.5879	3.86935	23.9521	29.9401	19.0476	29.3254	21.7726	6.72241
																										26.2808	1.92308	42.5013	8.79397	41.0789	61.2169	34.7222	15.2113	17.5585	14.7717
																										21.7962	1.28077	14.6595	8.79397	26.9108	8.19825	16.6994	35.5486	29.5426	8.77926
																										23.0769	22.6808	25.4761	12.1269	24.63	22.1236	46.0109	9.81845	14.2717	9.91806
																										26.1346	10.4308	84.3254	4.69598	113.052	28.1672	68.1667	13.5218	76.5452	10.3771
																										23.7385	3.84615	17.5879	2.11935	24.1884	16.6296	17.755	12.0417	28.5142	6.86204
																										23.0769	3.68462	29.6796	2.19849	24.7947	9.62361	18.4355	14.1984	68.7885	31.842
																										24.0385	3.84615	32.9774	7.69472	96.7707	12.2968	94.7421	16.7411	57.6923	20.903
																										23.0769	31.3192	148.873	9.41834	45.3689	17.1086	38.8323	12.755	73.9967	20.4256
																										23.0769	4.61538	18.1771	8.79397	26.3045	22.3834	18.3204	13.8889	58.3052	8.75167
																										23.0769	0.226923	17.5879	8.27513	17.8005	11.636	17.0397	8.9871	13.7224	11.0661
																										23.0769	3.93077	17.5879	8.22236	46.6307	23.734	26.9802	24.5427	18.9766	6.03428
																										27.75	3.84615	48.0327	6.76256	47.4765	18.4581	53.4345	11.5387	45.4975	8.2709
																										23.0769	3.84615	17.5879	4.94221	37.2915	8.48802	26.7242	11.0992	15.2592	7.26421
																										78.2038	3.84615	30.049	8.79397	59.0783	14.4354	50.8433	9.09425	48.4256	18.464
																										23.5885	3.84615	30.1897	3.51759	30.8308	14.7209	111.277	13.4256	105.797	35.3679
																										26.5577	5.67692	18.0101	13.402	19.0943	9.77652	27.4474	7.51091	17.2801	15.5677
																										34.6154	2.79615	64.5565	4.19472	22.9416	25.7603	20.247	13.4603	22.8604	20.4473
																										68.6808	3.84615	17.5879	0	47.7363	23.6003	19.0615	12.1885	12.8403	14.1547
																										26.1846	4.58462	62.2349	6.26131	52.9299	11.3719	63.1677	14.7282	29.9398	10.5159
																										24.5769	20.2615	67.353	22.5214	152.309	19.2996	141.841	25.4792	139.55	15.3763
																										27.6923	3.84615	17.5879	7.03518	39.136	15.8255	48.6111	11.9048	13.2107	23.2441
																										41.4038	2.71538	17.5879	8.79397	17.9897	8.6805	23.6349	13.3056	13.7717	9.39381
																										97.9654	30.7692	48.6219	9.83166	39.3124	26.3548	109.01	9.74603	134.615	14.903
																										26.2808	1.92308	17.5879	7.32538	19.4258	7.8411	29.2659	7.60615	18.1162	10.1731
																										125	3.84615	29.0905	1.01131	34.9989	26.1153	23.6954	21.5198	79.6564	9.51923
																										24.6154	1.53846	17.5879	8.79397	27.8015	11.976	15.0794	11.3095	16.0535	10.2007
																										25.8231	3.84615	30.2864	2.92839	29.9059	13.9179	41.5407	18.0308	86.2132	8.14883
																										107.212	6.25	17.5879	0	39.5637	12.2968	15.253	13.5169	21.2166	11.6012
																										46.9654	4.05	17.5879	5.24121	24.9316	20.2973	16.6389	27.256	23.1179	15.1823
																										318.269	3.84615	17.7726	5.12688	49.0761	32.2797	20.875	28.8313	55.1145	15.5201
																										36.8231	3.76538	29.0025	4.67839	19.6343	21.0672	16.8442	7.74702	14.8905	8.71739
																										24.1038	3.84615	29.3103	8.79397	41.9878	15.0417	16.0714	22.619	18.8963	7.46906
																										23.0769	1.05	48.7626	0	16.3313	20.5111	18.3085	12.0853	25.0075	11.6296
																										23.45	3.84615	18.1595	5.3907	26.2489	10.1411	15.4246	14.4325	13.7559	14.888
																										72.9154	3.84615	17.5879	0	37.7374	11.7173	45.9653	23.3135	19.8227	5.74833
																										25.1115	7.35385	124.408	22.2399	41.2308	17.8315	35.4514	11.2917	15.5418	21.2968
																										22.4115	3.91923	64.6005	0.677136	95.3935	19.4942	49.374	19.5744	89.0468	16.5134
																										29.4885	3.15769	17.9221	5.30276	55.9046	19.2879	27.244	13.9782	40.3587	11.5661
																										114.423	3.84615	18.1332	8.79397	34.151	17.1749	18.7252	16.8036	16.9314	12.8554
																										23.0769	2.11538	40.0126	8.35427	43.734	21.2254	25.248	8.53175	25.4181	11.4967
																										25.4808	10.5769	17.5879	20.8857	30.6084	14.5691	24.9256	15.625	17.9766	13.6915
																										35.6115	3.13462	17.5879	3.25377	20.2769	13.9008	14.8442	28.7331	14.4925	8.76338
																										39.8462	4.42692	22.6972	16.2601	55.5411	13.0924	57.62	20.5565	84.4482	24.2283
																										24.4692	3.84615	29.4422	5.47864	28.5768	23.6324	36.7063	17.6994	29.5794	8.38545
																										115.385	18.4615	313.065	8.79397	33.5757	8.55432	56.1508	24.0079	13.5452	21.7391
																										32.6923	4.44615	17.5879	0	23.1234	33.8837	19.004	10.3552	50.5853	8.33528
																										32.7769	3.84615	17.5879	8.79397	37.6112	20.9207	18.5476	10.999	19.1221	8.61538
																										23.6269	3.84615	17.5879	4.39698	19.7059	10.2342	18.2827	25.5813	16.842	10.8102
																										105.065	38.8846	69.3844	14.8003	150.21	38.8591	154.375	20.7123	97.0719	10.8186
																										23.0769	7.1	83.8769	2.70854	81.266	16.451	43.2688	9.76786	93.7099	20.8386
																										25.4346	3.84615	17.5879	3.12186	24.6974	19.0398	13.9206	14.8492	13.8637	10.546
																										23.15	97.1885	189.915	2.19849	157.947	49.4343	92.3571	42.7728	204.849	27.8813
																										23.0769	3.84615	17.5879	3.29774	27.1332	24.1927	15.625	20.7093	12.9599	7.42057
																										23.0769	3.07692	17.5879	7.69472	32.8539	14.0344	29.2163	16.7163	45.464	8.96739
																										25.2154	3.70385	116.599	20.191	50.5336	16.4746	101.631	47.8393	46.296	15.7625
																										23.0769	3.84615	19.3467	2.63819	26.8392	19.2472	17.4603	11.5079	18.9799	7.6087
																										23.0769	3.51154	17.5879	6.49874	32.6828	19.1082	22.8175	16.7361	15.0861	12.6505
																										23.3923	3.84615	61.7337	6.27889	18.3084	14.0312	43.5903	23.8909	20.2885	10.4089
																										23.0769	5.76923	35.1759	0	29.5391	10.9602	34.3502	44.5188	17.3495	9.51087
																										19.6577	3.84615	17.5879	2.92839	16.6339	9.02908	22.9276	7.82639	13.3779	21.9247
																										23.3385	3.84615	17.5879	0.298995	56.4189	17.7973	16.9663	14.5615	35.6697	7.22742
																										23.0769	3.84615	20.4372	2.84925	126.118	19.074	73.5466	20.619	95.3177	16.4741
																										22.7654	3.63846	17.5879	4.03643	25.201	13.7853	19.5198	26.9464	16.4741	8.15803
																										28.0115	3.84615	18.4146	0.501256	23.4239	15.7977	16.3036	27.8522	18.505	13.5518
																										23.0769	3.84615	25.8894	0.976131	18.2378	11.049	16.1488	9.92063	16.5828	10.5443
																										27.2654	2.22308	17.9749	4.49372	24.9027	22.0038	15.3214	13.8006	22.2968	7.41388
																										121.796	2.56538	17.5879	8.79397	18.534	9.08896	20.503	13.2272	16.862	8.9189
																										75.5731	9.94615	102.758	11.0101	111.148	21.8766	116.742	34.6062	71.7784	9.67977
																										27.1154	3.84615	17.5879	0.879397	37.1578	11.8157	14.7321	7.8373	37.9599	8.02676
																										23.0115	4.32692	18.5377	7.25503	30.7506	17.7053	27.9018	13.252	32.8871	17.7048
																										23.0231	34.3962	361.81	60.8015	144.721	27.1749	69.9692	23.994	222.79	10.9289
																										54.8962	3.84615	17.5879	0	101	35.9666	20.8333	10.2817	18.2425	14.3662
																										27.0115	4.71923	22.5829	9.59422	36.7205	15.1401	15.5804	8.74802	19.3069	9.63462
																										40	3.84615	23.4535	2.34799	39.2077	12.8315	34.9206	10.2847	30.4624	19.9833
																										27.6923	4.61538	17.5879	8.79397	30.5817	12.6176	38.8889	12.6984	26.5886	16.8896
																										23.0769	14.5308	80.1219	10.7462	136.394	8.55432	250.22	13.6687	208.752	19.4164
																										25.9615	3.84615	17.5879	1.09925	20.8512	18.1779	28.5218	13.1448	15.5727	26.5468
																										32.5385	16.8462	91.2814	10.201	118.178	19.4183	190.556	14.127	293.244	28.1605
																										22.5846	3.84615	32.0188	5.86558	18.9179	11.6799	26.9633	18.7728	32.9089	7.20318
																										23.3962	3.68462	184.304	3.29774	40.3208	15.0588	16.5347	12.1528	17.4189	6.41054
																										23.9654	26.1846	144.59	33.4874	174.706	50.586	140.319	29.4563	248.472	21.6906
																										79.9154	7.69231	54.7161	0.976131	59.167	16.2767	63.7123	18.8492	74.8796	16.8152
																										23.0769	2.48846	20.6922	7.24623	56.6724	10.3785	33.3214	13.247	22.8211	8.70569
																										40.7962	3.84615	20.9033	2.88442	40.8437	19.4397	24.1994	12.8968	19.7107	10.0744
																										162.788	2.44615	21.7035	4.11558	48.6869	22.191	18.1022	22.122	21.0008	7.10201
																										227.535	3.84615	32.9774	3.20101	26.4649	14.8246	17.6091	8.11706	14.0426	8.15217
																										1690.38	3.84615	17.5879	10.5528	24.5937	20.7442	32.7381	13.1944	13.3779	22.8261
																										23.0769	3.84615	17.5879	7.91457	24.166	15.6116	18.5516	14.5833	12.709	6.68896
																										41.9769	4.50385	19.0917	6.78015	17.8422	10.8458	18.8492	14.8244	16.1254	12.5895
																										118.692	3.46154	22.6884	8.79397	29.2344	14.3926	41.0714	9.22619	70.1672	13.913
																										23.0769	3.84615	32.5905	5.17085	102.274	10.5047	36.0645	29.5288	14.3612	6.78763
																										23.0769	3.84615	17.5879	0	16.4671	11.5483	20.4365	19.4444	12.709	6.68896
																										29.5808	5.03462	17.7462	11.1947	20.7442	13.765	18.9038	29.4008	35.0259	14.5025
																										23.2923	3.84615	19.0565	8.79397	26.6724	26.3762	95.5139	14.7986	19.393	10.8696
																										23.0769	3.84615	54.3116	8.53894	21.0083	13.9008	71.254	17.3323	28.2559	7.7709
																										48.6769	3.68077	22.6005	1.13442	25.3753	10.371	20.1399	17.4087	16.1204	13.8721
																										22.7808	3.84615	34.1646	2.03141	32.9427	17.3139	115.309	12.7063	15.6288	14.0535
																										38.8615	2.72308	20.1558	3.29774	39.5862	9.71236	28.997	7.85417	20.8855	9.24916
																										23.2308	6.46154	149.322	16.005	154.79	14.136	41.8452	12.8968	106.388	29.6154
																										23.3846	2.53846	17.5879	8.79397	26.1548	17.2583	16.4484	7.59921	41.4214	12.7258
																										23.5154	3.75769	17.5879	8.79397	17.2787	13.1715	16.2788	9.08631	29.245	10.5652
																										23.0769	3.84615	17.5879	8.79397	27.623	10.3368	15.7073	8.4881	29.357	8.17559
																										75.2038	3.44231	29.6181	1.85553	53.0988	35.5956	52.7887	29.631	57.1421	9.24164
																										113.4	3.84615	17.5879	8.22236	20.2128	9.34773	19.5208	18.8492	17.6396	17.5585
																										47.6346	1.77692	17.5879	2.03141	33.395	12.0092	19.4593	10.6835	15.3077	5.91722
																										24.1577	4.80769	18.4146	7.42211	28.9371	13.6334	24.119	15.005	27.8796	10.5819
																										45.1731	7.76154	26.0653	14.2286	29.9209	13.2592	22.2222	13.9435	20.3554	10.8085
																										23.0769	1.92308	17.5879	4.39698	36.6766	8.98204	18.4524	32.2421	28.4281	11.0368
																										52.9577	3.84615	45.3241	14.2023	124.613	22.2081	20.8333	25.6409	28.4925	29.5861
																										32.3192	3.04231	37.6734	3.9397	33.148	9.99038	36.5734	33.4335	31.286	11.2567
																										24.4538	4.99615	105.791	6.42839	184.492	63.04	77.9732	28.4881	207.583	30.7868
																										23.0769	5.76923	17.5879	5.49623	19.3809	24.46	16.369	13.5169	15.7818	11.1831
																										23.0769	5.51923	87.1746	11.4673	152.629	44.8172	173.826	27.3036	91.6095	13.8871
																										90.3846	3.84615	20.4548	0.571608	21.9204	20.479	18.9782	9.83433	28.2826	23.4473
																										25.4346	3.84615	19.294	3.40327	29.8364	15.9698	17.9534	10.1131	19.2308	11.6246
																										37.0115	3.84615	57.5214	4.03643	40.0545	18.1426	46.6429	15.2063	89.1363	6.63378
																										23.0769	5.62308	33.4171	5.6809	63.7789	22.4711	25.1369	13.4157	38.9507	17.5326
																										23.3962	3.84615	9.52387	7.32538	20.3165	10.3368	29.2659	8.68056	14.2834	6.75836
																										55.4346	3.84615	17.5879	2.11055	18.5629	18.1491	53.6111	14.4315	27.5477	22.9657
																										25.9885	3.84615	26.3819	4.03643	53.2047	31.9343	28.1796	25.874	56.9691	15.5251
																										23.0769	8.05385	46.995	7.69472	56.7055	12.9983	48.7976	13.3929	60.1221	6.79348
																										24.2731	2.99231	119.405	7.42211	30.9859	23.5244	35.6042	10.9127	23.9498	6.61455
																										149.146	1.70769	46.8982	8.79397	55.247	38.0197	22.9276	8.70833	37.4398	13.1923
																										159.55	3.71538	19.4083	3.03392	18.2881	11.5408	18.9177	22.5437	15.5694	7.1505
																										23.0769	3.84615	17.5879	8.79397	26.4649	8.55432	28.8522	12.4008	40.0644	6.2709
																										24.0231	4.49615	25.0276	6.22613	21.2211	16.4008	20.8026	12.8968	19.3336	11.2166
																										71.0423	3.84615	19.6545	5.43467	23.9328	11.3847	44.6429	8.75397	34.7483	6
																										23.7538	7.23846	51.2161	0.518844	50.571	11.0704	15.5813	12.6637	43.1338	17.0669
																										23.0769	10.4385	45.2274	0	99.5969	20.4694	117.489	45.2093	188.127	14.0945
																										23.2962	2.08846	17.0867	4.27387	25.7239	22.7	20.9752	9.3254	19.9716	7.50084
																										33.1462	2.6	17.5879	0.518844	17.3289	15.0331	22.3502	8.1994	23.7559	6.5903
																										23.0769	3.84615	20.4108	2.82286	21.6531	11.9151	22.0734	22.6399	19.888	6.06187
																										25.5231	3.84615	17.5879	0	29.0654	13.9489	25.8383	9.10913	20.5987	10.0334
																										25.5	3.84615	17.5879	6.19095	17.3065	15.1679	29.5228	7.62401	17.8679	7.67977
																										126.392	3.84615	18.4937	5.15327	22.8978	14.9337	29.4544	13.9573	51.2048	7.72659
																										179.019	2.44615	18.3882	8.79397	23.0379	23.8163	18.9395	10.372	19.1547	7.90552
																										35.2346	3.35	19.0038	7.08794	42.1503	9.24401	55.748	17.7292	111.204	6.95903
																										48.7192	1.92308	17.5879	8.79397	19.2472	9.26754	21.495	8.92857	34.9774	5.71321
																										30.35	3.68077	17.5879	7.83543	20.7121	15.1091	17.6845	14.5575	14.0502	18.5217
																										24.3577	3.48077	18.7048	0.976131	32.4861	10.0139	15.5268	13.999	20.1463	15.5276
																										23.0769	6.92308	17.5879	0	34.8589	11.976	29.5635	9.12698	31.4381	7.02341
																										66.3462	2.77692	22.7148	0	21.8018	31.4553	25.7113	10.6925	33.4916	12.4022
																										23.0769	3.84615	18.4673	2.63819	35.1796	13.6869	17.5595	6.84524	19.8997	11.3712
																										85.3846	3.07692	19.3467	8.79397	22.6689	13.0453	19.0476	15.873	19.5652	9.19732
																										40.9846	3.86538	48.8241	6.09422	74.6279	13.4324	50.9881	14.4206	78.1028	16.949
																										30.4731	15.9769	17.5879	24.3505	53.1352	13.1608	56.7768	12.2103	125.676	28.2349
																										26.9231	3.84615	17.5879	0	16.574	11.2275	14.3849	7.77083	13.6564	8.08278
																										24.2	3.84615	17.9573	11.3618	51.5932	11.2275	35.8383	7.93651	21.6346	34.699
																										44.6154	0	17.5879	8.79397	85.5432	15.3978	47.8175	22.4206	12.8763	13.8796
																										52.7462	14.8346	33.9183	6.27889	42.7716	20.9271	24.376	18.5655	21.8587	8.95819
																										170.769	3.84615	84.4221	0	22.8112	11.4767	59.4573	26.9841	20.2341	10.9808
																										31.7808	3.84615	17.5879	6.01508	22.3984	12.6059	17.4395	15.2986	23.6313	11.398
																										74.2808	4.38846	120.275	6.5691	107.124	10.5528	31.375	14.2798	55.0744	8.93562
																										337.619	2.16154	20.059	0.272613	43.8077	20.617	53.9742	9.88988	31.4331	8.62207
																										64.5308	4.87308	18.9598	0.782663	29.2985	11.976	18.0992	12.1915	17.5769	9.8102
																										22.5654	3.71923	19.9359	1.1696	77.6657	12.1183	63.2937	22.4871	13.2667	10.7299
																										28.5154	6.89615	19.8656	8.18719	24.0408	12.4262	37.1002	16.8313	35.2901	31.5853
																										26.75	4.01923	17.5879	1.6005	20.3165	16.5259	14.4752	9.4246	13.796	13.1881
																										44.7269	3.41154	28.0879	0	99.5648	17.6604	23.9216	14.625	45.0828	7.79515
																										26.3	4.05385	18.7751	4.27387	50.3721	49.1873	92.2083	10.752	100.018	14.1915
																										23.0769	1.70769	27.8505	4.39698	37.485	12.0595	35.7143	25.9038	16.2115	7.61789
																										24.5423	6.5	18.6344	4.39698	95.8544	39.8182	78.9395	13.1567	54.1488	11.9448
																										93.0308	3.84615	18.6872	8.24874	71.9098	10.7592	66.2202	24.9256	47.2926	22.2617
																										23.0769	8.58077	23.3392	6.08543	67.2006	24.3884	16.6746	9.19544	54.4766	10.9983
																										35.3385	3.84615	17.5879	8.79397	53.9991	13.0325	17.8571	8.12302	13.3261	7.15886
																										23.0769	3.84615	17.5879	5.02136	22.2263	8.32549	34.4385	15.377	14.0351	6.68896
																										27.8846	8.10385	46.4849	8.79397	99.0622	15.0086	39.0446	12.1528	52.138	8.12207
																										61.5385	1.41538	31.9397	6.01508	71.3045	13.3383	22.1389	19.998	18.2625	9.15301
																										56.8308	2.35385	21.3606	8.25754	22.1931	24.7027	21.7847	18.4851	14.2826	8.78763
																										22.3077	4.80769	66.3945	8.79397	71.6959	14.5423	24.0079	8.87897	86.9565	15.1756
																										24.3577	1.28077	17.5879	7.32538	20.3165	22.6337	16.369	9.59028	23.1329	9.05769
																										26.3731	47.8038	242.459	16.3304	179.641	23.0657	43.7927	12.6131	13.3779	6.21154
																										70.4462	3.64231	41.191	3.47362	30.3058	17.3899	56.2867	16.6042	79.0351	6.90886
																										23.0769	1.51923	19.6721	8.09925	21.3858	11.3398	25.7153	21.0685	18.8788	8.71321
																										23.0769	3.84615	17.5879	7.4397	28.5415	12.5845	16.6359	21.6726	15.5	10.8696
																										57.4769	6.41154	38.5967	2.92839	22.7224	7.60372	89.1478	11.629	21.3445	9.49916
																										80.1269	3.84615	22.7148	0.7299	23.1683	13.9895	32.8204	26.9514	30.9365	14.1446
																										23.3962	3.84615	197.134	8.79397	35.5539	12.6529	18.3532	11.9048	27.0343	7.52508
																										70.0308	3.84615	61.5578	8.79397	21.2072	16.4852	25.1736	15.7073	79.1873	6.65385
																										249.146	0.426923	17.5879	7.81784	39.5637	16.5141	30.8641	9.14881	19.4164	14.0284
																										35.4308	7.61923	32.8103	4.73116	43.5533	22.6198	57.6538	24.5347	51.888	33.959
																										24.0808	3.84615	17.5879	7.83543	18.2239	15.7603	42.6369	11.3661	13.8319	16.541
																										23.0769	4.38846	34.5603	8.30151	28.5094	11.9579	31.746	9.64087	17.2291	7.59615
																										26.8346	3.84615	25.3794	6.59548	19.83	20.3411	30.1448	11.2738	19.4967	17.1597
																										103.088	4.77692	20.6482	4.79271	57.839	12.7834	25.1022	8.79365	42.6045	11.2241
																										47.0423	3.55	23.6734	8.79397	50.339	17.2733	52.0456	25.7173	52.74	14.9858
																										24.4615	3.07692	18.6432	2.81407	48.503	9.58084	46.627	10.3571	31.0702	11.3712
																										23.0769	0	17.5879	0	27.8015	18.534	16.5347	7.44048	29.4038	7.94314
																										45.4423	3.84615	17.9133	7.49246	20.7121	20.5539	16.5347	9.14881	22.1104	14.7099
																										23.0769	10.9885	133.923	33.9183	146.371	14.5734	60.006	13.2649	28.7625	6.04431
																										26.3538	3.70385	47.8744	0.325377	24.7124	9.54448	27.0794	7.2381	40.01	10.5911
																										23.0769	3.84615	17.5879	8.79397	30.4748	12.2968	32.9861	15.005	13.4824	10.7651
																										39.5462	2.98462	49.0352	4.14196	31.1976	19.8631	157.516	8.71825	28.2508	7.55435
																										28.9885	4.97308	67.1332	0	44.9102	27.4882	34.8671	12.5585	50.4732	18.3537
																										23.0769	3.84615	16.6118	8.79397	79.1275	21.9803	147.487	16.755	205.593	6.78177
																										23.95	3.49615	17.5879	8.79397	20.8512	9.76903	14.8363	9.96528	14.5945	7.03094
																										23.0769	21.3154	65.9548	4.58166	26.3313	9.84602	16.3075	9.2381	17.0886	6.49749
																										28.9654	2.04231	17.5879	3.02513	28.7372	13.5672	16.6786	11.7808	18.1856	9.40635
																										22.8692	3.63846	32.0364	1.25754	28.5458	9.06972	15.9792	27.9018	18.051	8.34615
																										23.0769	3.07692	17.5879	0	41.9162	7.69889	18.254	8.92857	13.7124	11.5385
																										23.0769	3.84615	21.6508	7.4397	61.9365	12.3375	38.0804	30.0675	19.0376	8.48997
																										47.1154	4.53462	21.6683	27.3229	49.7605	10.8843	32.2778	9.81448	23.3813	9.79431
																										30.8846	3.84615	63.6859	1.06407	84.2472	18.1127	110.209	23.5387	116.12	7.42391
																										81.1577	4.02308	19.0389	6.53392	25.7025	12.8507	90.8145	19.6042	15.4875	8.79849
																										23.4385	3.98077	53.3882	5.58417	57.1503	18.6687	35.2937	14.9395	102.577	21.3453
																										28.3385	3.44231	17.5879	8.32789	23.2988	20.5977	98.2143	8.30159	139.28	10.3411
																										75.6808	4.61538	174.393	28.0088	143.96	9.42579	139.927	14.2708	189.787	21.5978
																										25.2846	15.3846	69.7714	6.92085	155.135	36.3559	168.928	13.9216	102.98	16.6948
																										24.1154	2.96154	19.0126	4.15955	25.5036	11.6756	16.7579	8.64683	18.4398	9.08445
																										23.7192	3.75385	20.3141	0.211055	37.1963	22.099	18.1171	10.747	15.6672	7.02759
																										23.0769	3.84615	37.691	1.88191	101.048	10.3112	60.7996	7.65278	20.4849	13.0794
																										32.25	3.84615	20.2965	4.06281	19.7412	10.5282	18.1627	20.8333	12.6706	14.6003
																										23.0769	3.84615	17.5879	2.06658	34.6257	10.3154	18.8492	18.2659	13.7717	7.47575
																										150.412	3.84615	60.9334	8.47739	44.6814	18.7126	20.2669	8.25496	124.911	9.43645
																										37.8692	3.25385	25.0276	0	27.3899	23.6067	18.5437	18.2391	17.8161	17.8804
																										33.1346	3.84615	25.0276	8.79397	54.1221	10.8576	14.0417	19.0784	14.214	9.39047
																										44.5615	5.43846	125.235	5.15327	19.2836	20.6854	14.9831	8.24405	25.4005	9.08194
																										40.8423	8.24231	40.1972	3.77261	150.184	28.056	121.056	18.8254	223.821	45.0911
																										23.0769	3.84615	15.8291	7.03518	19.568	11.1206	24.504	22.619	21.1538	20.7358
																										23.0769	3.84615	17.5879	2.92839	30.9741	15.6116	17.1627	11.4087	14.2701	9.28094
																										36.0577	3.72692	17.5879	1.65327	19.2472	17.6101	24.119	20.3988	19.1003	5.61789
																										24.6154	3.75	17.8078	2.52387	44.8567	25.5828	43.6012	13.1329	16.5552	13.0017
																										188.973	2.56538	23.7437	8.79397	26.1623	12.4391	37.5	15.3105	43.8687	17.3077
																										36.9231	7.91154	56.0264	9.79648	45.8875	21.3249	41.2133	23.5546	23.7458	22.7425
																										23.9115	3.84615	25.4234	1.33668	19.2472	13.7842	35.3046	15.8948	22.6664	9.94231
																										24.0385	3.84615	26.3819	9.52387	90.1764	8.10843	36.376	19.5109	14.3537	9.19732
																										44.2308	19.2308	17.5879	0	23.8805	14.9701	34.2262	6.94444	38.0435	18.9523
																										24.8538	0	16.2337	1.35427	49.105	23.0304	17.9335	15.7966	13.1204	6.43144
																										31.25	15.8654	72.5503	16.4887	26.3313	15.6384	92.3859	11.0367	26.5468	19.0217
																										28.8923	3.84615	60.1244	4.90704	72.9855	52.3578	41.5972	34.5377	17.0527	15.4005
																										24.1769	3.84615	17.5879	8.79397	24.0077	16.3954	20.0069	12.6845	14.0945	7.96321
																										23.9	5.35769	21.044	5.17965	73.2271	14.7605	22.6052	10.5228	76.2216	10.3018
																										23.95	14.9462	48.3668	5.99749	28.5789	9.47819	71.0456	12.13	30.3286	8.81689
																										25	0	17.5879	7.91457	22.562	17.4294	15.1786	12.5	16.388	13.6288
																										25.1731	5.76923	17.5879	1.19598	34.9947	24.0109	20.878	10.6419	16.4181	8.13294
																										50.2615	2.05385	20.9648	8.79397	32.8261	20.7998	23.4702	15.751	37.3278	12.0719
																										23.0769	3.70769	72.8668	8.47739	128.811	38.8003	40.5327	21.5069	87.3445	22.8144
																										43.0385	4.21154	27.2173	8.37186	59.5744	19.6546	21.2589	15.1171	41.6865	8.24164
																										27.2885	6.10385	66.3065	1.81156	19.2814	10.4897	146.337	11.5744	101.555	32.9273
																										48.4615	3.29615	18.0892	3.77261	35.4395	9.4707	52.3522	14.7679	80.459	37.0042
																										23.1885	3.84615	32.9158	4.01884	26.7322	8.30945	31.2361	17.5456	15.6948	12.7809
																										23.0769	46.9769	846.736	58.4183	223.71	22.9138	390.803	35.8562	635.093	78.5953
																										24.1269	3.84615	18.3882	4.79271	20.803	9.04085	17.1359	9.33433	32.6463	10.1856
																										132.785	0.915385	17.5879	8.79397	62.5278	16.9557	29.998	19.6994	19.2709	27.5518
																										26.3154	3.94615	87.7111	5.32035	25.2695	13.3383	21.0942	8.77183	23.3671	15.842
																										36.8115	14.8346	30.1545	5.02136	229.897	37.8839	166.1	27.9196	153.13	31.5334
																										37.9923	9.81154	152.91	0.536432	50.4748	17.7855	52.2956	31.8065	19.7425	18.2926
																										71.6115	3.48077	17.5879	6.27889	16.6499	14.1553	25.0853	7.93651	21.102	7.76421
																										92.8308	5.82692	17.5879	5.46106	35.1893	13.7222	18.5784	16.8353	14.9866	17.1028
																										23.0769	2.96923	17.1219	7.25503	18.8911	17.1279	42.6587	13.9583	18.3211	12.3512
																										44.3615	4.74231	198.524	3.25377	34.876	13.271	110.432	14.7312	98.8336	7.68562
																										23.6846	3.84615	18.054	4.62563	67.4775	10.9185	16.9177	12.3224	13.8177	20.9908
																										36.0577	3.24615	17.5879	1.92588	18.2442	25.2951	20.5853	24.5536	15.4164	9.51087
																										853.512	3.84615	19.4962	8.79397	31.6136	10.0417	31.0992	9.10119	16.2132	8.10702
																										23.0769	4.35769	79.1457	7.03518	104.577	20.602	220.9	27.1825	125.585	16.9457
																										38.0769	3.84615	17.5879	4.39698	29.2985	16.6809	23.1151	7.93651	14.3813	15.1338
																										35.8885	3.78077	41.2877	2.08417	21.821	18.7393	22.0774	18.7401	23.3403	12.6622
																										71.0692	1.67308	17.5879	5.35553	20.6886	24.2216	15.5714	12.379	15.0142	12.6145
																										22.9808	7.78846	47.7073	2.41834	141.761	12.5107	55.4812	10.6895	24.1848	17.245
																										27.6	2.94231	20.1734	8.27513	50.3828	17.9897	26.7857	19.6667	48.0527	8.06605
																										24.5115	2.82692	29.6621	7.30779	31.6275	13.8366	26.3194	19.8651	20.9532	7.95819
																										24.0385	3.84615	18.6872	8.79397	38.1608	9.95723	29.1419	8.06052	27.2258	8.51839
																										23.0769	2.19615	34.8329	6.62186	130.523	12.4423	52.631	11.5952	121.227	14.1923
																										23.0769	3.35385	35.554	5.42588	65.386	47.8454	34.4692	16.4216	22.1664	11.4214
																										23.5115	3.72308	20.1382	7.37814	29.9059	13.6762	70.8849	12.6567	53.2015	14.888
																										23.0769	10.5423	131.153	15.6181	132.923	27.377	123.118	21.4494	257.64	22.0134
																										40.0654	2.99231	17.5879	1.46859	20.9399	23.0785	26.4554	15.5149	16.1187	7.52508
																										26.1538	1.53846	17.5879	0	34.0034	15.1839	33.1349	8.53175	14.214	13.7124
																										33.7308	3.43846	23.0314	7	55.1583	14.4589	45.1875	16.4087	22.6789	16.1597
																										22.9846	2.43846	39.8982	7.72111	46.7355	18.4912	63.6855	22.4792	37.4214	8.70819
																										24.2308	3.71923	72.1106	8.35427	168.734	32.2391	214.947	30.7371	212.542	19.189
																										23.0769	3.84615	17.5879	0	20.3165	19.3659	24.5813	13.8889	21.5535	7.80351
																										25.6423	2.56538	49.8354	0	20.8512	26.1976	98.0486	20.0069	13.5176	28.7065
																										179.958	2.63077	40.4962	2.08417	48.8783	29.8278	49.3681	15.5079	77.1647	8.97742
																										194.481	13.6	67.2915	1.53015	77.9192	14.8621	185.157	27.3175	85.7809	8.90635
																										29.4885	3.84615	17.5879	8.79397	26.5537	23.8805	77.5466	24.9673	41.388	5.43478
																										22.05	26.2577	262.06	2.34799	163.615	44.7819	84.3383	12.5923	215.797	15.0727
																										107.692	3.73462	30.2601	0	24.5627	14.8129	19.0823	10.621	19.944	9.81187
																										30.0769	3.61538	19.3467	6.33166	53.7639	13.2164	16.6667	17.5	42.0401	8.96321
																										23.0769	3.84615	10.5528	0	26.6253	7.80582	18.0556	13.7897	16.7224	16.1371
																										51.0769	3.84615	17.5879	5.62814	41.3174	15.6972	18.3333	10.3175	47.2241	16.388
																										24.5654	3.47308	23.8317	5.95352	24.8353	8.4506	24.5139	11.4563	20.3905	8.22659
																										25	3.84615	42.7123	8.79397	96.312	27.4198	84.6796	28.1319	136.765	24.7851
																										28.7577	2.79615	58.1633	7.79146	70.3539	12.5888	27.755	11.8373	137.067	11.4967
																										77.3115	3.56923	58.8844	7.1407	57.1215	8.39927	36.2173	19.5536	71.6396	27.5075
																										25	3.84615	17.9837	5.99749	63.1362	13.7062	29.0407	29.7173	23.9055	12.1237
																										24.5692	5.85385	118.657	6.42839	29.3499	16.4542	20.8185	24.12	26.3069	11.9306
																										24.5346	5.17308	17.5879	0.606784	25.7367	10.7293	24.494	13.1706	41.3737	19.1446
																										32.4846	3.95	18.3003	9.03141	70.6309	19.3777	145.418	17.9782	75.714	31.0493
																										23.5115	3.19231	16.7613	6.13819	32.9662	8.39286	15.63	12.9157	22.2124	19.7676
																										25.3192	3.52692	17.5879	2.92839	32.9694	9.00021	23.3135	23.1478	17.9766	27.1045
																										48.0769	7.69231	41.0415	8.79397	18.7126	13.9008	19.4276	12.0704	14.7015	18.255
																										196.854	3.84615	21.2638	5.27638	109.806	14.737	141.162	69.4087	122.165	32.9732
																										24.0385	4.15385	40.0126	9.23367	36.5056	13.1309	36.4087	11.2401	35.5769	8.16054
																										23.3769	2.11154	38.6231	4.65201	158.716	13.4816	50.4395	27.369	98.2525	18.0343
																										23.0769	3.84615	17.5879	4.39698	36.6232	15.371	22.0734	9.54861	19.9624	11.0786
																										23.0769	3.84615	17.5879	8.79397	18.8195	7.48503	16.0714	24.6032	15.3846	6.85619
																										61.4423	7.95769	22.8995	14.4397	68.4816	15.4609	29.494	15.2113	69.2241	18.7893
																										29.2154	5.56538	22.0817	4.11558	28.0742	19.3157	29.8046	15.1766	39.2266	10.4247
																										31.5692	8.09231	119.633	0	61.9739	40.6993	55.7004	12.5456	21.2692	12.6112
																										22.8077	18.15	88.7136	12.1884	161.632	10.1112	68.1567	15.995	118.421	24.8487
																										21.9231	3.84615	27.2613	23.7437	30.047	18.3918	22.7183	7.8373	16.388	13.796
																										25.0308	3.84615	17.5879	1.34548	29.6503	16.3655	29.7619	13.6875	16.1271	8.74415
																										22.0846	4.54615	17.5879	3.46482	26.667	16.6221	20.3671	15.7381	22.2207	9.91973
																										23.0769	8.54615	77.8442	2.60302	31.4446	23.4848	17.2321	9.51687	17.7751	7.61789
																										24.1269	3.67308	45.9661	1.99623	17.4006	9.08896	108.946	18.3085	65.2174	8.09532
																										24.6154	4.23077	17.5879	0	20.7442	16.574	26.6865	12.8968	19.0635	11.0368
																										23.0769	4.31923	23.7613	0.923367	32.3417	17.3343	42.1885	11.748	17.4415	8.18478
																										361.923	3.84615	35.1759	8.79397	19.2472	11.2275	40.5754	16.2698	17.6421	11.7893
																										23.9731	3.21923	29.0377	8.79397	29.6418	15.4673	45.8194	12.62	39.5309	18.8027
																										19.7808	8.24231	23.8668	0	41.3965	8.40141	106.009	19.4157	51.4808	10.153
																										34.5192	3.78462	32.9422	7.85302	22.5075	13.2517	82.3661	12.7907	53.9574	15.0368
																										96.7462	3.84615	17.5879	2.70854	20.7282	9.29427	14.4226	9.76786	15.8863	13.6355
																										31.6231	4.13077	229.619	9.28643	99.3253	17.9801	148.13	36.2292	185.03	39.8085
																										29.4385	3.84615	19.9535	4.39698	21.9611	9.74658	68.376	14.3085	41.1948	7.84699
																										22.0077	3.63077	81.098	0	35.9998	14.7327	15.9831	14.495	37.5326	9.33696
																										32.7615	3.84615	18.8455	2.82286	32.1364	17.8914	39.9663	13.8532	15.7667	7.12207
																										36.7885	12.5	266.211	25.0452	250.388	36.019	202.672	21.6855	407.636	40.806
																										46.5577	2.83462	89.9447	10.0251	82.3353	15.8704	85.8224	12.1488	71.6865	8.68395
																										23.0769	3.4	18.4058	7.77387	46.651	18.0539	40.5129	28.8849	49.5259	11.1221
																										235.577	12.9269	23.691	5.86558	81.9194	44.4643	128.307	9.50694	105.839	17.9072
																										23.0769	3.66154	18.8455	0.835427	23.3715	13.442	21.9196	8.07837	39.7751	10.2726
																										27.2077	14.3885	96.7337	3.25377	108.949	25.7421	69.1508	18.7758	116.375	36.2316
																										23.0769	11.4115	117.927	8.65327	60.0032	19.3702	202.722	39.4544	233.798	48.2483
																										22.2769	9.77692	60.0892	6.22613	19.6931	12.8315	16.3274	8.47421	15.6773	16.4089
																										24.0385	3.84615	51.8844	2.34799	39.1007	8.55432	32.0437	13.624	15.51	6.46572
																										21.3	3.84615	24.3505	2.03141	43.2656	16.3687	26.4802	23.6567	16.3361	9.8403
																										137.981	3.84615	37.9196	10.9925	57.408	19.5808	66.4375	33.9167	39.2977	23.5418
																										25.3346	1.50385	20.8417	3.43844	29.8236	10.3208	21.3075	22.2788	18.7768	14.3595
																										300.577	4.23077	45.7286	6.15578	45.6587	21.0115	18.254	31.746	25.8779	16.6388
																										92.95	2.88462	19.7864	6.59548	32.0787	17.5011	38.0784	29.6458	36.9841	26.9089
																										23.0769	2.62692	18.0188	3.21859	47.2573	10.6405	34.4802	15.0744	21.3721	11.1145
																										120.873	9.19231	18.3354	14.0528	37.8293	14.6835	50.619	27.2698	58.2943	12.3788
																										27.8692	3.73462	25.6168	3.31533	25.0428	14.2729	137.825	24.7302	64.6839	17.1346
																										34.1885	3.84615	17.5879	0.976131	24.8311	26.6136	30.754	11.0228	19.0452	22.9465
																										98.5192	9.61538	19.2764	0	35.3272	10.3229	19.994	9.11905	28.3319	21.7391
																										22.9769	3.23846	96.505	8.56533	54.5616	18.4314	125.496	20.1548	227.645	33.005
																										36.0154	3.84615	19.5578	2.6294	30.3101	11.5227	19.7391	9.64286	16.949	11.3771
																										23.0769	1.92308	17.5879	8.79397	26.0907	10.586	17.8571	13.4921	58.4448	12.6254
																										30.2077	3.84615	50.1872	5.79523	18.8559	14.475	22.5516	12.7034	14.6421	9.91137
																										47.4346	3.84615	522.045	20.7889	186.056	18.9232	305.706	12.2054	132.589	23.2843
																										26.9231	8.79231	36.4334	7.53643	46.8959	12.6786	32.88	10.3462	25.9197	7.28595
																										31.2231	3.84615	17.5879	9.31281	17.8636	12.3278	16.8065	9.97917	14.5092	7.1806
																										44.9577	3.84615	17.9749	1.95226	40.633	11.0254	28.4395	11.1329	15.9791	9.88462
																										22.9846	4.57692	23.6558	9.00503	64.7936	18.611	50.7133	21.4712	29.7617	15.9264
																										22.7654	3.03846	17.5879	5.81281	26.2318	13.8837	16.8333	15.4415	16.3855	13.7416
																										51.2808	3.84615	59.6055	6.34925	25.9602	14.0793	52.7996	16.1488	63.4055	10.5911
																										100.081	4.00769	17.9573	6.96482	22.5888	15.571	22.6111	11.4702	27.2258	8.76171
																										23.7769	2.62308	31.1746	5.19724	17.8379	11.8595	75.8482	13.7083	32.7609	5.85284
																										24.2385	17.5962	145.021	6.63945	103.892	22.8379	219.816	53.2341	255.372	38.3428
																										22.8192	3.84615	20.7186	2.34799	31.6039	12.546	23.5446	15.5863	17.5025	6.98662
																										22.8154	2.75385	48.9648	2.61181	103.071	31.8905	146.128	14.3988	131.068	13.8528
																										23.3731	3.25385	19.2764	5.07412	25.8683	20.6459	36.7063	11.0655	70.8127	11.4808
																										24.5346	3.71538	17.5879	0.905779	28.981	15.5967	27.128	14.6071	71.3871	17.7023
																										23.0769	4.85385	143.544	9.06658	156.824	21.3035	116.193	19.8264	77.888	11.4231
																										21.7962	3.84615	315.114	51.2952	204.59	64.692	216.27	74.7351	235.368	68.7015
																										81.6231	3.84615	34.1997	8.79397	66.0586	14.0195	17.5268	10.5823	17.7441	12.3562
																										23.0769	3.84615	27.8505	0	71.1078	17.9994	25.4633	20.0069	22.8537	25.2232
																										23.0769	16.5846	76.402	9.89322	185.588	43.2175	242.27	30.9603	169.663	17.837
																										45.4462	3.94615	23.1457	6.01508	32.9512	18.5436	20.7292	22.8958	20.6831	14.5443
																										98.0769	2.69231	17.5879	0	29.8332	19.8888	26.5873	22.9167	65.1338	18.5619
																										80.3769	28.4154	90.9912	7.98492	79.8257	17.7085	39.0446	18.748	63.9975	13.5652
																										26.4962	3.56154	18.2387	7.49246	22.3364	8.39607	50.0804	14.5506	26.7868	7.30853
																										29.8808	3.84615	31.7902	9.80528	27.3075	11.6392	17.0942	29.0754	25.9515	11.5452
																										23.2577	4.20769	20.6131	8.65327	22.7556	9.05582	22.4613	11.9663	20.1714	10.6998
																										39.4654	3.84615	17.5879	0	44.213	10.8319	21.9544	18.7629	43.0059	10.1421
																										27.35	4.27308	42.0176	5.86558	28.0389	13.5447	14.6607	8.15675	75.6221	13.1923
																										23.0769	1.76154	16.858	0	23.4356	9.71236	14.7153	16.2867	19.2659	7.14214
																										23.5692	33.9269	196.176	3.60553	2219.49	54.4793	241.733	18.2897	126.147	11.556
																										27.8846	3.84615	281.407	4.39698	27.5342	13.3661	16.8651	9.79663	16.0953	8.25669
																										24.1038	3.46154	23.304	3.51759	36.944	17.8924	69.9077	13.624	18.8127	7.97074
																										38.3538	0.961538	17.5879	0.976131	23.6431	10.4855	16.7827	19.5933	28.893	8.26839
																										76.4	4.01923	59.5616	11.1947	44.4237	10.741	68.001	13.9335	49.4072	10.5652
																										23.0769	8.58077	50.3982	0	78.1811	12.5438	93.5972	36.1339	145.26	18.7809
																										57.3962	5.20769	45.8606	10.5528	33.7564	14.5092	38.5377	12.8661	47.5176	9.01756
																										53.9385	3.84615	21.8794	13.9384	27.176	13.5361	63.2262	25.624	58.3654	9.36037
																										23.2615	3.84615	23.4535	3.13945	43.4848	17.8465	42.871	21.755	27.4331	19.4298
																										83.9538	3.84615	18.8015	5.15327	21.6071	8.77566	14.9494	19.123	35.4916	6.1413
																										22.0269	3.84615	17.5879	9.59422	27.315	16.4286	29.5813	16.8651	38.9933	14.3662
																										168.815	4.37692	49.1143	5.6809	46.3409	11.7622	26.7242	22.5883	44.3528	8.3612
																										23.0769	6.53846	17.5879	0	26.9461	8.01967	56.3492	7.53968	49.6656	26.0033
																										231.027	3.84615	17.5879	6.74497	27.3738	11.8691	19.3125	19.5437	17.5025	11.3152
																										115.527	3.13462	17.5879	4.2299	46.019	8.63345	19.7312	12.2351	17.8679	11.4891
																										43.6885	12.8308	124.725	7.92337	24.4707	32.8946	60.9325	17.9177	22.786	15.7391
																										60.1462	15.9577	94.1131	7.48367	31.3505	18.565	95.9345	12.9395	138.725	16.189
																										32.3077	3.84615	17.5879	8.79397	29.0847	28.0154	17.2619	16.6667	16.2207	14.8829
																										133.335	3.84615	28.7299	0.589196	62.5888	8.19825	46.0982	14.881	65.663	7.19064
																										23.0769	4.39615	26.3819	17.5879	109.678	7.17921	142.999	6.51885	94.0042	15.1697
																										23.6846	13.4962	31.9397	4.47613	28.4773	17.8593	51.9177	23.5655	33.7968	7.12876
																										24.9308	3.57308	32.5025	4.23869	38.704	20.1251	62.2163	13.4286	27.7559	21.2467
																										55.7269	6.87308	36.8555	7.29899	22.1364	15.926	19.9464	9.54067	29.2283	15.1747
																										62.6154	3.84615	29.196	8.79397	51.5398	16.0393	16.9444	17.6587	14.7157	12.0401
																										89.3154	1.28077	17.5879	8.79397	18.1779	19.6033	15.7629	7.71627	17.7441	17.7441
																										47.6923	3.84615	17.5879	7.03518	26.7322	11.3345	35.9127	27.7778	77.0903	26.2542
																										25.7385	3.84615	17.5879	3.38568	17.6839	17.5203	14.8046	7.93651	17.9448	6.23913
																										23.0769	3.84615	17.9925	5.54899	48.0518	9.40975	66.377	10.501	71.0828	9.91806
																										38.6769	3.63077	17.5879	1.95226	27.623	9.86099	64.7599	13.1171	17.0936	7.80351
																										23.0769	33.9731	320.98	14.6595	26.3762	8.37575	20.8333	10.747	19.2308	5.85284
																										135.896	3.84615	17.5879	4.68719	34.7166	27.8732	21.4286	12.5665	58.8069	9.64298
																										41.1462	2.86154	63.3957	0.202261	37.2017	10.2705	19.7946	8.72123	27.9808	12.7751
																										23.0769	2.34231	167.085	4.96859	60.9036	25.1978	39.7688	10.6538	160.608	16.3955
																										23.0769	1.92308	17.5879	8.79397	14.9701	17.2872	16.0387	7.77083	15.8863	4.73829
																										25.9192	1.67308	195.376	6.49874	74.7573	18.132	35.5417	10.999	83.3211	9.12458
																										23.7192	3.84615	29.3103	0	63.0881	20.0492	18.2708	20.503	28.2191	6.8286
																										23.0769	0.257692	25.2123	0	43.5554	13.9008	22.5526	14.6161	14.1028	6.74498
																										23.0769	2.79615	17.5879	8.79397	16.7686	9.13708	25.6587	26.1091	14.9933	17.5778
																										40.3462	2.94231	207.608	0	65.3529	16.1655	124.923	11.8849	43.2651	17.3946
																										23.0769	3.84615	22.4774	11.7224	58.8109	12.9502	15.7629	11.0228	15.6079	15.4214
																										90.9692	4.43077	41.4812	2.48869	76.7333	9.94867	83.8938	19.0218	72.2157	28.7191
																										23.0769	5.49615	17.5879	8.79397	132.898	12.6786	43.9345	17.7153	41.5669	9.43645
																										26.3346	5.02308	49.3518	1.45101	24.6814	16.4414	32.1776	17.7758	20.2341	8.4005
																										25.9308	4.71538	47.0917	6.24372	26.2842	9.89949	49.2192	21.4097	36.1154	16.4523
																										23.0769	3.84615	17.5879	0	52.3952	14.9701	35.0526	13.7232	20.0669	6.68896
																										215.273	4.69615	15.3894	1.94347	21.9044	10.3315	24.7143	19.5645	16.3905	15.8244
																										31.5385	3.84615	26.6721	8.79397	38.8505	11.7975	21.8919	35.8135	14.939	10.8696
																										250	3.48077	218.592	6.70101	35.9998	13.6463	180.934	30.9425	63.306	13.4181
																										42.6192	24.4269	86.0402	7.36935	19.7669	45.9217	16.5972	8.92857	193.166	53.5794
																										23.0769	23.9885	90.7186	1.61809	39.8172	24.0868	22.9216	10.4425	36.1513	14.1923
																										297.115	3.84615	17.5879	6.05025	17.5428	10.8939	37.9464	13.2688	49.9841	24.8746
																										23.7846	2.74615	17.5879	4.30905	17.1086	34.7412	15.8323	8.76687	16.9097	7.40552
																										44.5038	4.94615	27.6394	2.51508	27.0381	7.48503	15.7312	9.35417	42.5226	12.7809
																										23.3385	7.11923	77.4837	12.593	34.3039	12.8026	42.994	17.9782	52.9356	20.4281
																										40.3038	2.80385	20.8857	6.13819	35.4758	15.9506	24.1091	24.9673	32.0945	8.69231
																										29.4	3.58846	25.5992	7.62437	23.0967	9.83747	18.7173	8.97222	19.454	6.52174
																										28.5077	3.73462	51.7261	0	30.9463	18.4923	19.6667	16.8938	18.862	13.6973
																										23.0769	3.49615	57.5565	8.79397	28.5789	15.3593	103.536	55.375	125.722	6.99331
																										29.9154	32.4769	195.42	11.7224	65.7015	18.4153	64.9246	27.998	87.6998	23.0401
																										41.3923	8.42308	24.2889	5.02136	29.3296	13.086	22.5813	21.5893	54.8253	10.2324
																										23.0769	2.40385	36.8291	0	128.114	11.2938	20.7093	11.4702	76.3219	16.6965
																										23.0769	3.84615	18.8455	1.25754	17.6433	22.2263	13.8889	12.4712	13.7366	6.86789
																										37.9115	3.84615	17.5879	0	16.5997	9.31779	15.8254	8.03075	15.6079	13.6171
																										37.6769	2.66923	37.5415	3.34171	66.9889	19.7722	43.2837	18.9137	18.1237	13.0067
																										23.2192	3.27692	31.2714	2.60302	29.9401	8.03999	14.7341	13.0437	14.8336	12.6965
																										40.0538	8.75385	30.6294	7.5804	194.721	43.657	56.377	44.1637	113.02	38.7784
																										54.8731	3.84615	43.9698	6.44598	17.4647	10.8351	44.3125	15.9395	59.0301	12.4022
																										57.8038	4.50385	111.56	9.04899	76.3783	28.2603	150.624	23.4692	81.2952	9.10201
																										25.8231	7.14231	70.3518	5.02136	47.5075	7.63794	57.8234	15.7312	155.16	18.1555
																										104.7	3.84615	27.358	8.30151	66.8306	39.7423	28.1081	11.2986	19.6957	8.96488
																										23.0769	3.84615	17.5879	8.52136	18.0774	24.0922	19.5625	9.70337	15.7032	7.23746
																										76.3731	2.74615	71.6093	0	30.5507	8.70723	48.6111	7.22817	107.74	18.1555
																										23.0769	3.84615	17.5879	5.86558	17.6176	16.1923	16.7708	8.31448	30.5385	9.47575
																										24.2538	22.0846	112.475	3.54397	138.456	17.6433	234.047	16.001	179.51	11.3278
																										23.0769	3.84615	17.5879	0	72.7117	30.0064	29.2659	10.9742	17.245	24.561
																										22.9269	4.07308	77.4221	8.61809	23.4196	16.6264	77.3611	9.18155	64.3487	9.01672
																										23.0769	3.84615	17.5879	3.04271	18.3426	11.8852	20.8333	16.369	14.7609	7.81438
																										300.319	9.93462	232.671	8.42462	124.394	9.13388	131.283	16.6587	210.667	47.5895
																										25.9192	3.84615	18.9862	7.00879	24.9497	12.4754	25.4484	9.21627	19.9582	11.245
																										41.3231	1.38077	35.6244	1.12563	27.8561	25.2791	20.6558	26.6329	19.6806	10.0117
																										23.0769	3.84615	17.5879	8.47739	16.4981	17.3375	35.6786	9.49504	14.0644	18.4841
																										24.7269	3.84615	17.5879	8.79397	20.3165	12.9844	20.6915	11.9048	26.8754	14.5727
																										25.6769	3.84615	17.7814	3.72864	24.6322	17.0701	32.5308	12.7044	15.6639	11.964
																										112.019	5.53077	17.5879	9.89322	45.077	10.8597	85.1935	31.1885	78.1773	14.0569
																										23.0769	3.84615	17.5879	1.88191	44.738	10.4641	35.6786	16.9008	14.3186	8.73411
																										36.0308	3.84615	64.3367	6.25251	25.2406	12.2124	24.5149	18.6141	43.0819	18.153
																										23.6269	1.28077	17.5879	0	17.2615	24.0847	24.8958	11.8105	14.5326	8.20234
																										27.0692	5.37308	100.454	7.10553	129.836	11.3644	243.399	29.1895	186.959	24.3871
																										143.162	3.84615	150.474	17.5879	129.621	22.099	233.245	20.1716	88.1639	7.15385
																										32.5192	3.84615	58.3568	8.79397	34.0227	20.5111	21.1944	24.2609	22.4231	8.28512
																										39.8346	3.29615	17.5879	0	29.7113	11.7622	21.3294	8.78671	15.2291	14.8712
																										23.0769	3.51154	80.6759	0.378141	106.139	17.8529	58.0575	9.44643	35.0443	7.96154
																										50.2269	3.61923	17.5879	6.72739	24.1531	9.87489	21.4752	26.6111	15.9849	7.08278
																										64.1038	3.84615	41.8505	2.44472	107.543	19.7423	19.5288	13.2093	20.5159	20.7015
																										48.1077	19.0423	167.947	36.9083	127.841	33.4281	159.918	22.622	181.438	36.954
																										26.2808	3.71923	27.8505	0.589196	72.4626	19.0334	85.251	12.3343	83.9465	14.6321
																										23.0769	4.39615	17.5879	8.79397	24.5937	16.0393	33.7302	18.2827	14.214	9.07776
																										23.0769	2.81923	17.5879	0	19.4611	9.33811	20.5685	12.1696	14.214	6.68896
																										35.0077	3.34231	43.7764	7.37814	43.5212	11.8713	42.2093	13.244	42.3612	14.0184
																										26.85	3.84615	117.092	4.56407	119.899	14.9102	50.0992	14.1458	142.404	18.9055
																										24.3577	2.56538	32.2475	0.976131	53.8206	15.4448	100.86	17.9673	58.25	7.43227
																										32.25	11.1692	105.018	4.39698	126.731	31.3591	154.285	13.126	46.8712	8.37709
																										159.615	3.84615	17.5879	9.89322	78.9938	24.059	46.503	22.9415	36.1622	6.79348
																										59.4192	2.82692	22.4334	1.61809	28.5436	16.7376	20.5496	10.8929	62.5385	6.51839
																										36.3769	3.04615	17.5879	6.22613	24.7273	10.247	26.7857	10.2927	14.6321	18.0117
																										23.0769	3.84615	107.726	0	86.2564	33.8612	115.658	25.9593	181.996	5.78344
																										32.6923	4.80769	23.4535	0	43.2175	7.12896	50.7609	27.6954	23.2717	11.6363
																										25.5846	2.67692	17.5879	2.67337	94.8877	12.9245	143.159	19.2371	47.5861	14.3595
																										22.4846	1.77692	47.3555	1.35427	21.0565	12.9962	54.5635	22.3591	59.8788	8.0393
																										44.2308	3.84615	17.0427	4.94221	106.595	37.8935	35.5278	12.8353	14.9983	8.72742
																										22.65	11.1115	17.5879	0	45.8608	13.1876	17.6369	7.71627	20.0669	14.5853
																										41.8269	3.84615	31.8781	0	17.5096	19.2472	21.2054	10.1687	15.3637	8.04766
																										37.1538	103.681	915.883	273.361	423.667	109.636	860.688	169.242	1142.85	137.408
																										50.2192	3.19231	89.9271	4.8103	29.2344	13.6185	27.6845	14.9742	26.5669	11.2324
																										127.915	3.22692	17.8693	1.70603	60.7774	8.17472	30.9137	16.3214	29.102	14.1329
																										22.5654	3.07692	38.6935	9.08417	28.2293	9.01732	43.8819	22.9831	44.7048	10.3403
																										23.0769	1.70769	17.5879	3.90452	16.9899	14.0195	24.25	13.999	37.347	6.68896
																										83.7923	3.84615	30.7789	1.25754	19.476	10.1583	25.5813	11.0546	18.5736	6.6296
																										23.0769	3.84615	53.6432	0	52.9299	12.8315	33.1349	10.3175	16.3043	11.5385
																										40.6	8.97308	174.903	3.42085	124.751	8.37575	241.623	20.503	88.1639	9.24415
																										34.2538	3.84615	296.673	6.80653	72.6711	16.3216	131.552	28.9008	141.778	10.9013
																										23.0769	3.84615	48.3668	8.79397	22.099	11.2275	30.5883	10.0863	61.0368	12.2634
																										31.9885	5.44231	50.7236	7.82663	75.1497	18.1779	73.0615	33.0764	96.7048	21.9841
																										23.0769	0	22.8643	8.79397	33.5757	8.66125	17.0635	10.7143	15.3846	6.68896
																										48.5577	21.1538	306.69	93.4359	242.061	101.984	310.144	121.404	152.592	57.9013
																										24.1769	3.84615	25.7575	0	23.2956	13.2902	24.5893	11.621	18.9916	13.1388
																										29.3269	7.00385	33.294	8.79397	34.6942	11.8574	45.9891	13.4464	36.0276	7.73411
																										23.7192	3.84615	17.5879	2.92839	22.099	22.8112	27.1161	14.881	14.6321	7.38545
																										51.5846	5.09231	43.7148	1.29271	29.028	12.9256	26.9603	15.6399	71.3896	14.5334
																										61.1423	5.83462	195.288	3.6407	124.148	25.9944	141.66	21.1756	103.823	49.1873
																										26.1538	4.10385	17.5879	0.290201	33.611	9.48139	34.7887	8.3998	14.9105	10.842
																										174.435	3.84615	17.843	6.72739	29.3424	11.6991	41.1419	21.0962	64.6764	6.34448
																										58.2846	52.4654	149.049	2.70854	139.309	38.4944	144.867	15.9494	147.329	12.0276
																										37.7846	3.84615	17.5879	8.79397	25.726	15.1583	105.918	42.8919	38.9532	13.0828
																										205.496	14.8346	27.6394	10.0515	80.9602	22.9138	27.0694	28.9117	25.6806	8.12207
																										309.8	2.83846	17.5879	14.0264	23.2186	18.9414	27.1637	11.2202	34.9381	9.83445
																										23.4615	14.3577	95.2651	5.71608	114.218	14.5958	208.846	26.1577	146.823	12.3888
																										30.0962	2.11538	18.0276	1.97864	53.6784	27.2936	59.375	24.256	17.3704	10.4515
																										23.5731	1.24231	168.791	8.79397	33.0443	17.9363	93.1577	8.54464	59.3913	14.7801
																										23.5577	1.92308	62.657	6.59548	18.8462	10.5592	19.2212	12.4008	13.3779	6.58445
																										23.0769	8.89231	15.3894	28.0352	126.51	64.692	112.29	71.8006	87.1656	9.19732
																										30.9538	3.84615	17.5879	3.77261	39.1563	22.608	16.1091	11.999	50.2074	18.0761
																										72.2308	4.17308	17.5879	2.68216	31.7707	20.2983	15.3185	10.9296	23.2416	11.2241
																										28.5731	2.65385	20.103	2.30402	40.8362	8.37575	23.4554	19.629	37.4064	9.99331
																										25.3038	3.03462	25.4585	6.7098	23.2988	11.7055	30.9891	7.6756	18.9005	16.4147
																										24.1462	4.48846	17.5879	0.976131	19.4846	12.5941	16.369	16.755	13.3779	7.66472
																										33.4615	4.32692	17.3681	12.1972	68.3811	15.0235	84.9821	25.9177	54.4523	17.7575
																										30.7692	3.84615	42.9937	0	77.8208	9.7423	20.0615	13.7232	15.9791	14.8645
																										66.0846	5.59615	153.894	7.19347	21.4831	19.7337	26.7411	10.2361	16.6463	20.0669
																										26.5577	3.84615	19.6809	8.37186	42.6187	16.1923	40.4385	17.3373	25.163	8.00251
																										28.4077	3.23846	46.1332	0	20.016	10.2609	21.1468	10.3383	17.5585	14.5518
																										23.6115	3.84615	64.2487	6.84171	111.206	26.049	21.6875	14.5506	22.041	7.47826
																										55.1269	3.99615	17.5879	4.14196	30.4224	16.4799	60.8075	9.5119	15.4105	10.1806
																										179.392	6.60385	31.0251	3.31533	122.907	22.8582	101.116	26.748	153.073	9.43395
																										23.0769	10.9885	90.4548	11.309	91.0426	12.8315	109.411	51.4454	80.6263	21.5
																										84.4846	3.84615	57.9171	16.9812	66.296	30.9731	33.4563	21.62	74.7893	43.8244
																										24.2308	3.84615	74.0892	2.19849	31.7846	10.2385	31.2996	14.2609	40.301	12.3328
																										33.8462	0.703846	20.3756	6.44598	30.7956	9.08896	26.4554	10.0367	26.1848	9.6296
																										33.7846	8.21538	162.187	13.191	129.299	47.3278	77.5278	15.5913	139.717	36.286
																										35.7154	3.11538	19.2588	7.95854	19.6546	17.7192	17.9048	9.40079	14.0552	9.11789
																										23.6154	2.92308	17.5879	8.79397	25.4491	14.6065	57.3016	9.62302	18.3612	10.4181
																										20.2808	3.84615	17.5879	0	23.0379	21.4831	16.8651	12.3562	14.3662	14.2901
																										23.1962	6.00769	87.9397	8.79397	75.9196	15.0032	56.2688	9.39385	21.9482	8.30936
																										44.2308	3.84615	118.719	13.191	196.322	36.7836	103.472	38.5913	127.926	64.1304
																										23.0769	2.48846	17.5879	1.54774	20.5047	16.0393	31.1042	25.0347	24.2475	6.19732
																										32.5731	3.60769	137.96	1.09925	144.588	33.4485	147.663	58.873	123.563	9.98161
																										23.3923	3.84615	17.5879	1.79397	32.8646	17.6764	38.2044	17.1895	50.4574	10.2383
																										65.8654	3.52692	17.5879	4.02764	36.9354	14.5242	16.9891	8.18452	20.4156	10.7299
																										29.4423	3.84615	63.6771	7.5804	24.151	16.297	26.5804	12.7946	21.1338	11.2441
																										23.0769	18.9577	49.6244	0	15.8105	9.62361	108.135	7.93651	27.1145	7.40552
																										23.35	3.02308	19.4698	3.13945	20.9271	8.86014	18.7073	18.6369	20.4256	7.58445
																										37.3962	3.11154	20.2085	4.86307	34.1948	13.2186	72.8214	18.9335	47.25	24.2651
																										23.0769	3.20385	17.5879	0	39.3852	39.5637	20.1716	16.2034	19.2308	6.8286
																										41.8808	7.18077	17.3945	8.79397	22.6454	12.9266	45.9435	11.001	34.0209	7.07943
																										50.8423	2.16154	85.4686	2.19849	67.0979	19.7156	44.8909	22.7867	59.5217	40.2124
																										24.8269	3.84615	27.1822	3.20101	22.747	12.7834	27.5526	11.9048	19.801	7.03094
																										33.5885	0.769231	17.5879	6.44598	24.5937	15.0417	29.2331	8.99504	17.2801	18.5059
																										231.788	3.84615	19.1357	10.6055	31.481	27.2669	72.3333	35.2183	55.5284	7.50084
																										26.3115	6.84615	68.7425	3.75503	79.584	27.6967	78.3492	26.9911	81.5217	17.2425
																										26.1538	3.84615	21.1055	5.27638	23.0967	10.9068	14.881	12.5	15.3846	7.19064
																										23.0769	25	187.813	1.88191	31.2382	44.0697	25.9355	22.8879	25.9791	11.5861
																										31.6231	4.48846	18.0804	0	38.3757	16.0992	14.0546	24.8571	16.444	12.0309
																										23.0769	5.93462	59.8342	8.22236	20.1305	15.5977	22.4296	15.2044	30.1915	10.888
																										25.7154	4.94615	37.9372	8.53894	31.2233	16.3751	67.375	10.7431	69.3503	12.4941
																										202.565	3.84615	72.8668	7.12312	20.7752	25.4598	23.006	22.9117	13.9356	11.8253
																										24.6154	3.84615	17.5879	1.75879	24.166	9.83747	36.1111	10.3175	17.7258	7.52508
																										116.154	3.84615	59.799	7.03518	94.0975	21.3858	16.2698	12.6984	32.107	13.0435
																										29.6808	3.84615	22.7236	6.92965	34.4728	18.4527	29.2698	20.0694	22.0794	8.5903
																										77.4731	3.29615	170.541	8.47739	128.506	17.1471	96.372	20.869	114.13	7.49498
																										90.3115	3.75	52.7638	11.6872	29.8856	25.1754	73.9147	8.76488	134.467	9.36706
																										35.4385	3.84615	17.5879	4.39698	18.1779	10.6929	38.9742	23.5972	67.1288	22.4557
																										28.8962	5.22692	42.6156	2.25126	23.0036	10.7207	14.5248	14.1429	44.1003	7.84699
																										23.0769	3.84615	34.2525	23.603	22.3984	16.6585	90.9048	14.9851	17.2943	7.21739
																										21.7962	2.81923	29.8995	0	22.1696	10.3005	20.8661	8.66369	43.1714	9.19732
																										60.7077	4.78077	27.5691	2.84925	53.0892	31.9921	154.896	27.1607	53.1054	21.9875
																										23.0769	18.9731	54.9623	6.15578	153.425	27.392	64.8978	33.9117	75.209	34.9774
																										23.0769	0.769231	17.5879	1.75879	18.3918	16.8948	19.4444	23.2143	20.0669	22.5753
																										46.6154	2.92308	17.5879	4.22111	50.6843	10.5218	39.2063	21.3889	58.9967	10.0334
																										34.6154	3.84615	17.5879	8.79397	28.657	10.6929	26.3889	7.53968	13.3779	11.7057
																										23.0769	9.13462	118.719	0	49.8556	30.7421	38.4425	12.6488	16.7224	11.6012
																										25	3.84615	31.3681	14.6595	40.5977	16.6456	17.8244	8.16766	73.0209	9.92224
																										52.1423	3.84615	19.0302	0.290201	31.7985	12.4284	37.3403	13.6776	19.5594	6.83946
																										23.0769	3.84615	23.8668	8.79397	18.7885	13.1373	22.1091	12.4712	14.9306	12.7809
																										25.1885	5.09231	162.504	4.45854	122.501	16.1901	220.686	29.7202	151.043	17.6881
																										54.5692	3.84615	17.5879	9.89322	21.5195	18.2442	20.7718	8.06052	17.2977	8.10033
																										55.5077	2.49615	17.5879	4.75754	18.3223	16.2414	49.0665	11.9048	14.1689	16.112
																										23.0769	2.74615	48.9912	3.01633	28.4431	10.2342	96.2589	25.879	73.5067	26.7082
																										23.8731	3.84615	17.5879	3.49121	27.5802	12.6283	23.998	14.7103	14.7617	14.3729
																										23.2192	3.56154	70.1847	14.9849	81.1078	27.6625	72.127	29.7619	89.2793	22.8846
																										23.0769	3.77692	18.3706	8.63568	30.5133	9.92943	31.5516	14.1012	39.7901	19.8278
																										26.4808	3.84615	24.3505	3.04271	22.5781	27.8015	53.9911	32.4712	27.6237	12.092
																										59.9577	4.32692	104.27	2.82286	31.9065	16.8413	32.7202	10.4871	25.5761	9.92893
																										31.2615	5.22692	107.102	0	47.3225	23.7714	64.2044	12.7946	102.778	12.1555
																										32.2962	55.6577	430.518	13.191	83.719	12.9416	102.459	14.9097	158.395	11.3612
																										29.4885	25.0423	65.6646	3.51759	286.807	48.5222	149.405	24.25	225.585	46.4139
																										28.0231	3.29615	26.3819	0	38.4944	20.8512	29.7619	8.78671	24.0084	20.6639
																										24.1769	3.84615	17.5879	0	26.1217	13.9008	34.5804	14.0308	53.0343	6.21154
																										30.2885	3.84615	109.925	20.8857	52.9299	31.0094	56.6716	10.4167	67.4122	15.7818
																										148.115	3.84615	23.2776	0.342965	36.6702	12.6636	15.4454	21.8056	16.9356	15.4599
																										24.7038	3.55	168.097	1.68844	20.6459	13.6955	21.0625	8.92857	13.3779	11.9632
																										26.4885	7.25769	74.0013	2.82286	77.9972	21.8702	73.3938	21.4514	116.221	19.8303
																										23.0769	3.84615	17.5879	8.79397	22.5524	9.5263	40.7649	8.47718	40.8938	25.7676
																										63.5846	3.69615	25.4673	4.2299	56.5056	11.2479	31.5655	14.3661	79.5293	14.9523
																										23.0769	3.52692	20.7626	8.06407	22.6925	10.7228	17.747	13.4484	13.8654	8.82609
																										44.4038	4.34615	28.0967	7.8794	18.7329	19.2333	25.381	13.5149	17.8411	8.93645
																										78.3231	2.27308	17.5879	3.20101	20.7057	11.5676	24.8016	16.6845	17.0268	12.5418
																										117.419	3.84615	17.5879	7.75628	62.145	31.3869	30.9871	26.6111	44.2651	7.37793
																										72.1462	105.646	705.927	5.25	124.262	12.6593	168.715	25.6657	118.406	32.2174
																										26.9231	2.66154	140.932	8.56533	155.897	18.2057	167.455	26.2262	98.0619	19.4666
																										24.4654	3.73846	17.5879	8.30151	20.7025	9.86099	26.4276	10.4444	17.2099	9.59197
																										33.1808	3.69615	69.3141	6.37563	54.722	20.1486	30.3651	19.5685	37.806	14.9849
																										23.0769	3.84615	21.3078	2.03141	21.3035	7.93734	20.2996	14.4226	30.7115	12.9916
																										26.6846	3.84615	17.5879	3.29774	27.8678	16.5077	26.1657	20.5238	20.2759	7.36789
																										25.4808	2.88462	42.8706	0	20.0492	9.08896	22.5694	23.4375	13.3779	8.04766
																										55.9423	0.7	17.5879	0	65.1294	27.315	48.4306	22.006	19.459	27.0602
																										260.408	3.84615	18.1068	8.79397	18.9328	19.059	54.8552	21.5337	16.9682	14.7057
																										26.1885	4.25385	71.4774	0.184673	26.9825	12.9683	15.2609	12.5804	21.2057	13.2182
																										32.3231	4.38462	17.5879	6.93844	30.2588	10.3176	17.7698	14.8631	15.5635	17.1773
																										28.6423	3.84615	19.4435	3.00754	24.3969	8.77994	17.0744	13.2619	31.6187	6.77676
																										23.0769	3.84615	17.5879	8.79397	25.663	11.4061	51.5873	24.9673	25.0836	7.94314
																										51.65	3.84615	21.9849	1.88191	41.9311	9.92943	20.7629	8.43254	19.2308	13.8554
																										23.0769	54.6154	133.079	2.34799	79.3884	15.8255	87.8968	16.4683	61.4273	15.4958
																										25.8577	10.1462	75.3995	0.184673	26.0725	20.2256	16.9077	12.6438	14.8186	8.73495
																										23.0769	3.84615	33.1445	0	18.0956	23.6067	21.6726	8.77579	85.9273	6.49582
																										22.5115	3.84615	17.5879	5.82161	26.0094	13.9639	23.3284	14.7937	38.7935	27.3587
																										33.25	3.84615	97.8681	7.65955	53.7746	25.2491	58.1796	15.7133	57.5577	10.0334
																										34.1038	3.84615	17.5879	5.56658	18.4634	8.83982	19.1141	17.2946	14.7993	22.7701
																										104.062	1.70769	18.0804	2.44472	48.2966	8.67301	33.8958	9.09425	17.6513	7.47826
																										22.5154	4.32692	50.0201	8.6093	36.7344	17.7096	16.8036	13.5377	60.1831	10.6957
																										66.6269	3.72308	17.5879	1.13442	21.3858	8.72648	24.13	16.0327	21.4156	14.9958
																										51.2346	42.8885	189.818	1.32789	20.2759	16.1399	89.6974	35.246	135.105	18.0477
																										23.0769	3.84615	17.5879	8.79397	29.2269	19.8706	18.1875	9.75496	14.4925	19.0911
																										23.7192	4.48846	27.1118	0.7299	35.2866	11.3163	45.9653	25.2976	45.847	10.0334
																										248.077	18.2692	127.513	8.79397	40.0096	19.6931	105.82	7.60615	24.4565	7.31605
																										66.5846	1.92308	32.5641	0.958543	30.8757	12.5642	36.0556	12.2927	114.901	15.403
																										27.4038	3.84615	17.5879	0	28.0689	13.4998	35.5903	23.4375	29.5778	6.89799
																										26.4308	3.27308	52.201	3.36809	23.4559	12.8999	39.872	17.372	37.8746	15.7441
																										25	8.89231	29.6796	2.74372	23.4581	9.75727	35.7758	11.2222	82.2533	18.8645
																										26.4423	34.6154	701.319	8.79397	66.4296	10.4256	120.536	15.377	85.3888	14.9457
																										23.8731	3.84615	20.3141	5.76005	46.2008	10.7293	18.747	8.48413	37.9139	6.25669
																										23.0769	3.05	17.5879	7.5804	21.6809	9.32849	17.4464	25.5546	17.7316	8.64967
																										33.9731	3.71923	17.5879	8.50377	65.726	20.6726	55.5883	7.87004	93.3946	10.2283
																										23.1923	4.54615	29.0465	2.12814	103.3	21.3858	93.5546	19.2698	284.864	10.2868
																										63.9962	2.77692	17.5879	4.88945	52.5139	13.6334	29.3482	8.3502	19.8813	11.6129
																										55.8192	11.1923	112.967	14.9937	124.092	27.1846	69.9405	24.0764	118.793	7.14967
																										211.165	4.09615	45.5264	4.11558	22.9555	10.9175	68.4206	21.6329	58.5151	8.73913
																										22.9462	2.91923	17.5879	0.298995	22.5652	17.145	21.7232	12.5546	15.1656	15.0502
																										38.8346	3.1	21.1319	9.16332	20.0791	17.4209	24.8571	16.2034	40.5753	11.7525
																										82.7885	3	138.021	15.0553	171.54	23.0346	80.9117	35.5962	93.7308	9.5092
																										107.977	6.12692	18.2387	10.0955	25.9998	20.416	21.0169	10.5823	30.5025	16.5828
																										137.108	3.14615	25.1332	7.59799	39.1264	15.6202	23.9901	14.9821	37.6488	11.6865
																										23.0769	3.84615	17.5879	16.4887	33.4153	9.08896	133.309	15.749	20.3804	37.4164
																										23.8462	5.05385	22.8643	7.03518	31.1923	13.0143	20.1528	12.5	71.9306	7.40552
																										26.4154	3.54231	17.8166	0.228643	26.2543	15.0823	19.8155	7.83234	15.0502	8.33946
																										23.0769	3.46154	17.5879	8.20477	31.4371	11.049	26.62	23.0486	37.6254	20.1781
																										35.5769	24.5192	53.8631	5.49623	277.614	56.6724	21.4534	41.7907	39.7157	22.8888
																										23.0769	3.84615	17.5879	5.86558	18.8911	9.97968	22.5972	20.6131	18.0234	5.85284
																										52.4038	3.84615	17.5879	7.69472	57.3407	10.1583	30.1756	33.3165	16.7224	9.30184
																										47.4346	0.426923	19.5402	0.976131	21.7419	17.2273	15.4325	29.1002	12.7274	12.2634
																										23.0769	4.56923	111.578	8.79397	56.5387	15.4384	25.4216	8.68056	123.955	17.663
																										35.5769	3.36538	17.5879	4.02764	21.5644	16.8413	20.2956	22.6935	14.0744	6.51505
																										85.4038	3.84615	18.5905	2.19849	20.0492	7.2423	23.9673	12.8522	24.0192	11.8955
																										23.2731	3.05769	17.5879	0.448492	46.9119	10.1989	24.369	11.0655	13.5711	10.5911
																										141.115	3.84615	92.9611	0	38.9778	12.9587	129.748	24.5655	82.9156	7.56522
																										177.692	3.84615	140.704	29.8995	163.815	12.8315	132.738	14.0873	43.6455	7.35786
																										30.2462	4.01923	106.926	2.59422	49.6974	15.3593	18.5337	23.1558	21.2834	7.82943
																										41.4538	3.84615	17.5879	8.79397	29.9401	17.4647	15.5427	6.0625	18.9523	6.96739
																										222.115	22.7808	234.394	36.0201	224.839	38.2678	130.667	28.0258	111.686	18.1538
																										87.1808	3.84615	20.5163	5.86558	26.4949	10.3368	44.5327	9.7004	16.5368	15.9791
																										27.5846	8.75385	17.5879	1.82035	22.345	8.59068	105.74	20.1835	25.3721	7.46739
																										75.7692	7.30769	17.5879	1.75879	32.0787	9.89093	17.0139	10.119	16.3462	7.10702
																										23.1462	4.05385	44.1281	5.17965	18.7885	9.71878	17.6796	15.5188	16.245	16.036
																										35.5308	24.9077	456.592	41.5955	353.086	28.9382	452.019	71.7282	456.999	27.4197
																										23.2231	6.50769	90.6482	5.40829	71.1078	11.3099	194.826	8.7381	112.169	20.2274
																										103.719	3.58846	19.3467	1.1696	41.2746	19.1403	35.9127	12.5327	85.061	10.4791
																										23.0769	3.84615	26.3819	5.49623	31.4104	14.8364	26.9097	7.8125	18.4992	6.06187
																										121.069	3.84615	24.4736	0	22.5941	17.9919	24.5	23.2917	75.8687	9.37876
																										23.2423	4.51538	17.5879	7.65075	24.8257	12.9705	39.6825	16.6498	56.347	19.8487
																										90.2192	5.31923	269.034	17.4824	196.512	16.9899	124.938	46.5169	152.566	21.6672
																										23.0769	3.84615	20.103	5.02136	26.5793	28.8708	88.2937	31.8879	61.8729	6.44983
																										38.0808	3.80769	35.0879	2.96357	44.7722	15.679	28.0139	16.3244	28.0309	12.3512
																										25.0385	36.5	260.979	40.0302	250.96	59.2226	245.257	57.6429	138.465	53.8779
																										36.1538	3.84615	26.3819	0.879397	28.7639	16.7879	26.1905	10.7143	39.7157	12.1237
																										23.4385	2.64615	17.5879	6.32286	54.5338	23.5575	35.7758	28.3671	27.4089	15.2074
																										23.3769	5.28077	31.2098	7.41332	24.0066	18.0518	17.9157	12.9554	21.7559	11.3453
																										23.0769	3.96154	17.5879	2.12814	37.0691	15.1967	56.878	18.4583	19.5853	7.04348
																										64.0462	4.71154	42.6859	6.62186	56.0351	18.4303	32.0913	16.3413	72.0569	13.1806
																										27.8038	3.92692	19.6018	6.78015	21.2297	17.6657	28.4603	19.9236	83.0201	11.2358
																										23.0769	3.84615	18.3178	5.49623	18.4453	8.37575	15.4187	8.92857	15.1898	6.3403
																										30.0923	7.01538	99.5829	5.17085	73.6238	28.21	76.2143	10.2123	35.0184	8.38545
																										23.0769	3.84615	17.5879	7.10553	23.3191	13.5714	18.8869	10.9504	20.3888	9.48662
																										503.846	3.84615	137.001	0.46608	35.6801	11.481	33.5208	8.87599	13.5978	12.1455
																										25.3846	3.84615	17.5879	1.75879	26.0907	7.91275	37.8968	8.13492	15.8863	13.5452
																										36.6962	3.84615	17.7111	5.1093	28.8997	11.9643	38.3016	18.1121	19.7843	20.0326
																										78.4423	5.08077	45.7111	21.9322	31.5376	13.241	30.3373	12.8968	30.7709	12.7174
																										23.0769	2.74615	25.1244	3.77261	23.6773	33.6067	15.7312	7.08631	49.5702	13.3779
																										62.1808	3.84615	27.8505	1.46859	47.5834	8.55432	14.3849	7.11012	57.6923	22.9933
																										71.4269	3.84615	17.5879	0	22.608	20.3165	20.9752	13.3224	17.0811	9.91388
																										30.8923	4.34231	25.2475	8.79397	22.3172	7.55453	31.2341	9.37698	15.3737	8.87375
																										291.538	3.58846	17.5879	9.96357	76.4189	21.0297	32.4077	10.3175	56.8002	8.58445
																										23.0769	3.14615	40.5754	6.39322	22.3824	14.8246	19.7282	18.2183	21.4164	8.45652
																										26.0692	4.27308	17.5879	0	35.4053	20.1978	14.1091	8.26687	29.8219	7.24666
																										23.7808	2.81923	18.1771	6.30528	80.1615	35.2684	37.4008	12.5665	19.3144	14.1304
																										39.4962	27.9577	221.036	0.334171	153.34	27.8636	383.261	85.2222	408.123	71.8905
																										34.8885	3.84615	18.8455	0	20.9271	10.4641	20.1954	7.65278	16.1848	14.8712
																										229.419	3.74231	20.1997	0.712312	32.1653	9.36377	16.5169	22.0397	15.0727	8.0903
																										30.3423	3.84615	16.6118	8.79397	32.7919	14.4953	65.256	11.4643	148.737	10.9624
																										31.0731	3.99615	93.4975	6.48116	51.2275	22.9331	127.298	42.6587	100.334	15.1488
																										31.4385	6.52308	42.0616	0	19.8984	16.5045	30.3661	11.5169	119.819	19.9582
																										42.0731	3.84615	66.4033	16.691	89.799	24.0922	158.528	20.5089	89.7207	10.7157
																										29.5692	2.88462	17.5879	8.79397	62.8871	9.15526	20.5238	10.1071	94.0635	17.1923
																										23.0769	3.84615	17.5879	0	24.9497	8.91039	55.6657	31.746	18.3018	10.5911
																										23.9077	6.86154	17.5879	8.55653	64.8225	24.3916	51.2927	9.46528	130.051	18.3269
																										52.1962	3.66154	23.4535	2.09296	24.1863	17.4145	37.1786	8.45635	46.9022	7.92308
																										53.2038	9.61538	17.5879	4.39698	46.8702	10.3368	35.5486	9.59028	13.6564	7.24666
																										93.2692	3.84615	17.5879	2.92839	26.2864	13.9895	41.749	26.8681	51.0727	16.0259
																										25.8231	3.84615	21.3606	8.79397	21.08	6.87447	21.2589	8.22024	14.214	15.6472
																										23.0769	8.13846	162.794	16.5678	50.5304	14.4857	47.0427	19.9107	18.8612	11.4139
																										23.0769	4.11923	23.8668	1.88191	34.9808	13.3661	24.0218	10.7004	14.0945	20.0669
																										38.0346	3.84615	26.8744	0	27.0295	23.1084	16.6448	11.1885	272.622	76.9699
																										27.2654	7.18077	144.81	13.4812	183.134	11.7151	164.683	10.8026	92.6054	19.6212
																										48.2692	3.17308	47.2676	5.71608	26.8392	11.7355	71.8502	15.3026	14.8411	8.21488
																										39.7923	3.84615	24.5176	3.38568	39.2344	13.9211	20.7956	16.5218	52.9331	10.1781
																										38.8462	7.01923	46.8279	10.7726	41.6221	13.58	113.591	33.7054	31.6472	21.5719
																										23.2692	3.84615	142.023	14.0704	39.0558	25.0749	31.87	21.9742	21.8436	8.40301
																										28.2038	10.8962	19.0565	1.46859	24.3563	10.3368	35.6587	15.4871	37.0677	11.0552
																										25.5577	24.9385	179.854	10.5	80.3347	22.9384	88.1657	26.37	110.503	39.2977
																										25.5231	3.14615	18.0716	6.07663	20.6469	18.1191	52.8323	12.2659	44.2993	20.9331
																										23.7923	32.8269	37.8317	3.0691	62.7395	12.608	64.7381	19.0804	38.092	8.75
																										23.0769	1.7	19.0214	2.86683	17.1332	16.7601	25.4474	15.1577	13.4172	10.5393
																										147.623	4.96538	17.5879	8.63568	25.6041	28.4624	15.4762	23.0516	19.6413	8.81689
																										35.3154	3.84615	17.5879	8.79397	23.4271	8.65163	16.3244	10.7321	13.3779	6.0811
																										45.3538	6.73077	24.9133	8.79397	58.009	12.0295	21.1637	8.30853	109.81	16.444
																										23.0769	3.84615	17.5879	0	20.3165	16.7526	24.0298	18.9593	25.6413	17.3729
																										26.5731	3.84615	96.7337	0	138.133	10.8875	166.938	7.21528	59.0602	8.43729
																										32.9308	53.7269	298.995	62.657	183.918	64.7583	221.665	51.6181	311.873	66.8896
																										33.0769	3.84615	17.5879	0	20.3165	14.1146	59.9206	14.0873	14.3813	6.68896
																										23.0769	3.36538	17.5879	9.89322	25.5293	8.15334	22.9415	21.7014	41.388	10.9741
																										29.5538	3.84615	17.5879	0	63.3137	10.2427	48.5585	18.8492	30.3202	10.5619
																										31.1962	3.84615	17.5879	8.79397	29.7027	21.7419	16.5347	22.8175	12.8202	9.56856
																										42.6654	3.66538	19.8392	1.0201	37.8229	21.8082	40.4901	19.9563	44.0811	13.2224
																										23.0769	3.84615	17.5879	16.1193	21.2072	16.574	16.5347	8.10218	52.3972	8.77926
																										23.0769	3.84615	20.103	8.79397	24.1349	10.2342	29.1954	17.7153	19.4699	10.153
																										23.4731	3.31538	17.5879	6.82412	17.7534	12.9609	20.5079	11.7341	14.8771	7.89967
																										30.0692	11.9385	32.7751	8.33668	129.509	28.6762	57.8492	16.7103	88.3244	12.4983
																										23.0769	3.84615	23.5239	4.6608	48.4784	12.3674	38.7024	14.4623	35.6915	22.2734
																										27.1808	3.78077	38.1043	2.19849	33.3266	12.5823	24.3879	15.8562	18.2834	7.67809
																										23.0769	3.84615	17.8518	7.45729	18.1127	15.6833	21.9454	14.3095	15.5569	9.3495
																										23.0769	8.24231	85.4246	0	21.2329	20.9271	69.0188	31.1796	18.9916	27.1145
																										292.95	3.84615	17.5879	8.79397	17.2872	9.62361	21.8254	18.0228	14.9105	10.5911
																										67.5423	3.18846	18.4497	4.72236	33.0175	23.133	58.2659	22.3333	46.5987	26.8169
																										23.2154	9.40769	180.751	6.27889	75.71	13.3084	84.255	16.1567	167.314	41.1196
																										23.0769	4.48846	17.5879	8.79397	31.5441	7.8411	33.7302	21.495	16.0259	8.3612
																										34.6154	3.07692	19.3467	0.879397	45.231	7.48503	16.5675	9.12698	20.5686	18.8127
																										39.2962	3.84615	27.9121	7.26382	26.3142	13.9467	24.1974	15.4851	53.0753	11.8512
																										23.0769	23.0769	244.472	10.5528	309.666	10.2652	120.238	31.9444	293.144	7.02341
																										36.4462	3.84615	19.6809	0.422111	37.4508	11.8894	40.627	13.6528	15.5276	11.6463
																										111.312	3.84615	17.5879	0	30.2545	24.3424	19.8998	13.5972	14.3612	13.3779
																										32.3615	3.84615	55.191	5.46106	83.8837	24.4461	119.629	41.5298	62.6229	43.9682
																										82.05	19.6577	74.7487	0	17.2872	8.55432	17.9673	14.2748	20.3921	33.398
																										30.4731	3.84615	20.9736	0	19.1649	8.71899	21.6726	13.9653	16.4005	12.3487
																										23.6269	5.76923	17.5879	0	41.5494	10.6672	85.8135	12.8264	18.036	13.199
																										37.1808	7.26538	17.5879	6.96482	34.737	15.6982	47.9633	14.2748	21.5418	16.3278
																										23.0769	3.84615	17.5879	0	20.4694	8.55432	15.4474	7.37004	17.6781	9.07776
																										24.0385	0.961538	25.0628	7.47487	27.9085	15.077	22.123	25.8929	17.4749	29.9331
																										107.273	3.84615	22.75	11.0892	59.2996	9.80967	36.7063	20.2946	20.9758	7.94314
																										23.0769	2.13846	54.7161	8.79397	37.0691	19.722	16.0933	8.04663	56.4849	8.26839
																										23.0769	9.13462	181.376	8.79397	144.621	21.7868	264.509	51.9593	375.836	76.8186
																										23.0769	4.23077	19.7864	12.3116	20.5838	15.879	46.2302	12.4504	29.6405	13.5452
																										57.6077	2.67692	18.353	7.26382	19.2012	16.435	17.2321	15.1825	19.5033	8.9607
																										406.196	9.4	62.5339	21.0088	60.9495	43.0689	208.333	9.86508	153.288	12.5418
																										23.0769	3.84615	17.5879	2.19849	21.9204	9.35629	23.4375	15.501	22.1572	6.89799
																										24.5	2.84231	17.5879	8.6005	20.5956	9.50706	21.2212	8.73413	16.9766	6.97993
																										33.0308	2.94231	17.5879	7.75628	39.5637	20.9453	33.7302	19.374	13.7224	11.0661
																										61.3154	3.91923	111.112	10.4824	165.555	30.0225	109.547	17.9147	63.4649	9.5995
																										28.2038	3.84615	17.5879	8.79397	18.1779	23.287	31.746	9.7004	15.9791	27.9632
																										23.0769	4.19615	17.5879	0	21.6777	8.35971	16.504	6.94444	22.2709	13.8336
																										152.115	3.75	17.5879	2.41834	20.263	29.753	17.0387	9.375	20.046	11.4548
																										23.0769	25.5654	205.366	30.5239	140.077	21.574	152.253	19.4911	97.5803	25.3788
																										81.4115	1.92308	17.5879	8.79397	29.9401	16.574	15.2113	11.4087	21.3211	7.52508
																										44.0923	7.14231	17.9045	6.27889	58.1619	30.7421	84.1478	16.5813	44.3737	7.49498
																										25.6538	3.38077	51.9899	1.64447	44.3702	11.0458	43.7927	11.3819	52.3261	11.6505
																										672.162	3.84615	17.5879	0	17.6176	10.1326	29.8562	13.4633	13.7366	13.1388
																										421.635	3.84615	24.1834	0	29.5391	14.8364	21.9494	25.7937	15.2592	6.2709
																										23.3615	3.84615	71.6533	7.16709	22.4551	14.3755	85.6478	27.006	106.745	8.51589
																										24.8038	16.4038	88.6608	12.7425	212.221	32.1878	253.766	62.0139	221.708	29.0251
																										31.6577	3.25385	17.5879	0.334171	18.4249	10.6929	19.5744	10.1498	17.6229	8.00753
																										51.85	3.56154	17.5879	0.650754	32.237	13.0689	29.0268	7.8631	13.7801	9.78595
																										23.0769	4.23077	17.5879	7.91457	32.1322	18.3383	16.8651	24.4048	44.189	5.47659
																										27.5769	3.84615	17.5879	0	24.6396	9.87382	59.2708	17.6458	17.2559	10.7274
																										23.0769	3.84615	76.4372	8.79397	36.6852	11.3505	65.1706	13.2024	45.6003	29.6505
																										32.9962	2.22692	18.054	6.93844	28.5329	14.7444	65.6855	13.6796	47.4824	8.27341
																										93.4077	0.55	119.343	0	16.3452	20.6223	15.0228	7.79464	21.3804	7.40552
																										27.1269	4.85769	17.5879	0	24.9872	8.89222	20.6766	13.1062	20.9908	18.439
																										65.1615	3.40385	25.3706	0	40.448	9.68563	26.2133	14.1558	35.5351	13.4097
																										39.4808	4.95769	17.6935	1.27513	20.6127	12.2006	21.8611	14.0327	17.2667	9.49916
																										46.3923	4.00769	17.5879	2.38317	22.1215	14.7027	17.2996	12.6905	17.9766	10.8696
																										55.7692	3.84615	17.5879	1.46859	27.9801	9.80218	21.8254	16.5347	16.444	7.38545
																										27.4231	2.92692	17.5879	1.72362	19.8514	17.8293	40.6964	13.6518	42.2968	8.99749
																										98.35	4.94615	29.8995	3.01633	59.3306	26.3965	32.1994	36.3948	61.9682	9.26923
																										24.0885	1.61923	17.5879	7.8706	17.7278	9.68028	17.5437	8.30159	18.3503	10.7818
																										98.1115	3.63462	97.3756	3.67588	23.4078	14.9701	56.0427	11.3274	32.1371	11.6756
																										123.335	3.84615	17.5879	8.79397	24.8792	12.7598	15.6081	9.06052	15.7191	13.9356
																										23.3731	3.84615	17.5879	8.79397	19.1649	10.3636	14.8046	8.77579	21.9323	5.6597
																										116.865	3.84615	18.1332	2.03141	27.6208	22.8005	16.9415	10.7599	24.6204	10.0978
																										23.0769	4.12308	20.1294	3.92211	20.3422	11.9557	54.5159	21.503	54.1764	12.5017
																										25.8846	4.03846	265.666	2.02261	38.9222	9.76262	223.135	20.5655	90.2843	24.0719
																										71.7192	3.16923	17.5879	0	33.0218	22.9587	22.5843	15.1141	19.8211	12.7876
																										22.2231	3.84615	20.7977	5.86558	34.0815	26.9525	18.0149	15.6052	127.78	9.66221
																										84.6154	3.84615	40.4523	8.79397	36.6766	15.1839	94.246	50.6944	15.8863	5.43478
																										36.0962	3.7	17.5879	8.79397	43.1009	31.8317	32.2044	37.7748	25.8554	10.8052
																										38.4615	4.16538	17.5879	10.9925	35.2866	8.64307	14.6329	9.34226	41.6664	14.005
																										24.3	5.41923	46.7663	8.39824	81.0714	13.318	80.1766	8.74802	65.1798	9.61538
																										56.1	2.31923	17.5879	6.51633	22.4914	12.5	25.0585	8.19345	15.0502	9.97575
																										27.2962	4.09615	24.1131	7.08794	18.6955	16.0736	34.3065	31.2341	47.0117	8.52341
																										23.8885	3.44231	43.9698	3.23618	20.2042	14.2387	16.5	12.7927	25.7876	7.65719
																										26.9231	3.84615	17.5879	5.02136	26.5793	17.5674	19.9831	8.22024	14.214	5.73328
																										23.0769	3.84615	18.8455	7.53643	35.4395	29.4814	20.2669	15.873	52.4365	6.68896
																										23.2923	3.84615	17.5879	4.88945	89.6418	33.5639	17.4167	31.9663	19.7416	13.8888
																										29.9308	3.79615	21.5364	10.0339	34.3541	21.6328	27.4851	9.71726	33.5201	15.6179
																										23.0769	3.39231	33.6281	0	37.8026	11.1965	20.5417	21.3006	27.7391	12.3946
																										42.8192	6.41154	17.5879	0	41.774	13.1876	109.524	8.99504	146.043	44.5376
																										22.8962	4.29231	19.4259	8.38065	18.4517	20.2663	23.6944	11.8819	18.3169	10.8503
																										91.5038	3.13077	60.5377	8.79397	27.9256	9.57335	21.4335	24.5704	15.9833	6.68896
																										23.0769	3.84615	19.3467	0	20.5304	10.6929	21.4286	11.4087	18.6455	13.0435
																										24.9154	2.84231	17.5879	1.14322	30.1722	18.364	23.3353	10.9554	21.7751	6.14381
																										82.2115	7.98077	148.178	53.8631	75.4651	59.4793	47.6687	47.5694	36.7893	20.6313
																										23.0769	3.98462	66.3505	7.19347	22.1632	12.1514	57.7381	12.7163	90.6814	13.5301
																										25.5731	1.76538	17.8254	1.42462	17.8604	15.201	22.0665	19.8681	25.2642	12.1355
																										44.8731	3.84615	17.5879	16.1193	43.1277	17.9994	61.8383	8.26687	28.1497	11.5661
																										23.0769	1.77692	87.9397	8.11683	151.017	38.2068	82.0744	9.88294	111.429	9.61538
																										48.25	2.44615	17.5879	1.6005	30.232	23.0379	23.4484	14.4296	18.4707	6.61288
																										33.5231	2.02692	20.5603	2.97236	30.8212	16.2853	17.6161	11.999	39.4222	14.8804
																										41.3462	3.84615	26.9271	11.8191	19.7487	7.85287	51.5565	7.13095	31.8244	19.5443
																										28.8462	3.43462	17.9045	2.19849	32.6518	16.8413	40.745	9.56647	30.847	7.73411
																										36.3654	2.02692	42.2111	2.07538	40.8084	14.3873	17.9831	12.6806	49.1789	8.86288
																										23.0769	3.84615	55.6922	1.95226	20.3764	22.2765	14.9911	16.5347	15.5151	6.31773
																										78.4615	3.84615	17.5879	1.75879	113.131	23.9521	18.4524	23.0159	13.2107	18.0602
																										31.9692	21.1538	39.0276	0	84.9423	8.75535	32.0556	12.8353	33.393	19.1789
																										64.7423	4.91538	23.4535	0	51.0287	18.4153	21.9355	25.2421	101.356	56.2525
																										73.8462	3.84615	17.5879	0	20.5304	9.40975	30.754	25.9921	19.5652	5.85284
																										27.2423	3.52692	17.5879	2.44472	21.5932	14.0793	31.8562	10.0585	18.1162	14.214
																										31.7038	9.45769	90.1558	4.75754	29.815	13.4485	57.0575	19.2956	37.2266	9.44565
																										31.6654	4.23077	17.5879	8.50377	23.132	22.7759	35.5159	10.119	13.852	6.71656
																										28.1077	0.738462	17.5879	0	53.5468	15.2577	33.4633	9.88294	51.8395	34.8921
																										23.0769	4.48846	64.4862	5.86558	25.1283	15.6833	18.0228	12.0704	16.1647	7.80351
																										45.9269	10.7077	17.5879	2.92839	36.3142	9.91766	19.2579	10.6012	29.0017	28.8219
																										148.223	3.55	42.9585	8.79397	44.3755	11.2682	83.371	8.92857	27.6237	9.10117
																										44.8731	3.67692	35.7651	2.14573	45.1711	34.0034	35.9563	21.1865	61.9657	26.5326
																										23.0769	3.84615	21.1055	0	26.3045	7.48503	21.627	16.6667	32.9431	9.699
																										56.25	3.84615	108.095	0.369347	84.6525	15.0588	96.2302	27.0754	71.3487	13.5176
																										52.3231	23.8385	224.888	19.8744	141.77	19.4921	160.735	14.8085	50.7684	44.6104
																										31.5385	4.76923	20.7538	7.38693	23.225	20.787	20.5952	9.44444	15.9197	8.12709
																										36.0962	4.88077	157.957	8.79397	78.5928	16.697	95.6964	16.4831	43.4465	9.10117
																										104.762	2.56538	17.5879	4.18593	19.1456	17.516	48.8948	11.999	15.5276	7.60452
																										38.35	3.07692	17.5879	6.27889	32.3535	15.2449	20.3234	19.3026	20.9749	8.00251
																										25.4423	3.84615	80.157	33.1445	38.3715	18.0956	59.0655	19.6885	98.3085	8.9398
																										25.9615	3.84615	21.4397	0	40.5667	26.2639	60.6399	15.4385	25.4498	8.88378
																										23.0769	1.98846	17.5879	3.6407	23.8195	12.979	19.4653	9.85218	20.6145	11.4172
																										28.0231	3.84615	128.77	3.77261	83.0614	16.6499	104.167	40.1429	62.5	18.454
																										23.4615	3.65385	18.0276	3.07789	28.9778	31.7579	24.9008	8.92857	24.5401	6.89799
																										33.9154	3.84615	17.5879	7.59799	26.6349	10.3529	23.4038	23.8998	16.9883	16.6463
																										33.5077	3.84615	21.8178	7.78266	38.9671	8.55432	21.0625	11.504	17.3813	12.3972
																										228.846	3.84615	17.5879	5.86558	21.0297	19.6033	18.5188	8.10218	25.0836	8.77926
																										26.6731	4.15769	17.5879	4.8191	59.5701	14.0387	24.498	18.0972	34.1187	13.9306
																										36.8885	3.32308	19.5842	4.00126	24.691	13.9981	23.7192	22.4117	18.3946	7.2592
																										24.7808	1.48462	40.7073	6.15578	87.2231	13.488	57.4266	14.5833	43.908	14.1062
																										31.1654	3.18462	17.5879	1.67085	58.0186	11.7258	26.1012	9.85218	23.4833	9.3704
																										41.6462	2.25385	73.3857	6.06784	33.5533	29.6824	19.1915	13.9911	23.3537	18.1639
																										36.7462	35.4423	314.824	28.4133	212.114	28.7553	156.182	44.5813	246.81	40.3269
																										59.05	26.2462	173.294	5.6897	44.4696	13.0197	31.5714	11.496	13.9682	7.1806
																										48.2231	3.84615	49.3781	27.7362	97.3877	11.1869	26.0992	17.4752	14.7926	8.23244
																										57.9077	4.27308	19.0565	3.74623	61.7611	17.7823	80.5774	20.7778	101.356	10.204
																										23.5577	3.20385	19.0565	4.76633	33.148	15.772	53.9018	19.7589	46.3696	6.8286
																										39.8423	4.43846	122.887	8.79397	84.0216	15.8062	22.245	9.80655	19.2308	18.7701
																										67.6577	1.92308	19.1884	0.395729	18.0806	12.2487	20.5179	12.3105	32.2283	15.8863
																										105.642	3.84615	17.5879	4.10678	22.5973	25.556	22.9831	26.5208	26.0594	17.0293
																										22.9	7.23077	28.9849	7	78.9296	25.7913	44.7619	21.7798	63.2124	11.6438
																										35.3154	3.84615	77.5452	5.59296	20.8993	8.45701	25.8839	18.8492	21.7391	7.0694
																										23.0769	17.0346	110.013	8.79397	116.4	15.3197	85.4187	9.96131	56.0201	21.2617
																										25.2385	23.0769	514.992	8.24874	199.489	49.7883	272.941	18.9732	433.842	15.2592
																										37.0923	3.42308	32.4058	7.10553	26.1463	18.1779	43.4742	9.85317	16.2074	15.0502
																										23.0769	3.84615	17.5879	4.73116	36.5612	8.51369	73.6032	16.7887	17.3654	6.72074
																										23.0769	8.58077	100.119	0	22.9491	8.55432	53.2659	20.1468	35.5033	15.5644
																										95.5115	3.84615	17.5879	0	18.8911	20.3165	24.1399	7.11012	31.2149	7.38545
																										27.5385	3.84615	34.8241	13.0151	175.62	28.6142	208.968	25.2381	77.9599	12.2742
																										39.6385	3.31154	17.5879	1.70603	19.4547	36.5344	25.0496	13.1171	20.5543	20.7868
																										26.5923	3.38077	17.5879	3.03392	24.7776	17.901	64.9802	13.9573	72.5259	22.2726
																										23.7769	8.74231	101.263	18.652	78.4795	11.4703	29.7321	21.6448	61.1639	11.7818
																										24.0154	3.28462	18.0188	4.72236	19.691	12.6754	16.0179	12.1954	17.0895	9.54431
																										51.2808	3.84615	87.9397	0	30.386	9.80218	55.1419	12.8145	13.796	10.5209
																										37.5462	3.66154	17.5879	7.95854	27.3941	11.8135	25.8413	9.59028	16.8018	28.9055
																										27.1808	14.6154	26.3819	9.38317	62.8026	18.9617	74.9335	13.4256	53.2333	9.92224
																										31.6808	1.61923	17.5879	4.62563	36.0468	13.2817	29.4226	10.13	15.138	8.20736
																										22.7923	3.27692	18.2387	22.4774	17.5834	10.5742	22.8175	20.6498	24.7124	7.80351
																										30.1269	3.84615	19.0565	1.46859	20.4053	19.7819	21.8254	7.93651	25.362	13.7266
																										22.8385	4.61538	132.182	12.5842	173.027	32.8849	129.152	10.9276	168.497	20.4273
																										23.0769	3.20385	17.5879	7.03518	31.7226	9.01732	50.2976	10.5823	24.9724	8.83528
																										36.2192	3.84615	73.2802	15.3894	97.2166	30.1187	226.852	80.1915	195.165	75.3905
																										46.3	6.65769	47.6897	12.8568	36.3152	23.3597	28.6935	20.9474	20.6455	7.91137
																										94.8192	56.7846	647.825	49.2198	380.771	38.4795	105.847	49.4514	159.699	25.5828
																										49.3	2.09615	17.5879	9.59422	25.663	21.3858	24.8016	20.2024	14.8219	9.42559
																										162.938	3.49615	20.7889	13.5867	20.7057	15.5528	18.9395	8.3879	41.6538	17.6346
																										25.7077	2.63077	17.5879	2.77889	17.1086	12.1557	22.6607	20.3115	16.6781	10.3411
																										67.3423	2.83462	17.5879	2.47111	24.7626	19.9979	18.3442	10.1468	20.7709	17.0301
																										24.0885	7.69231	134.688	1.38945	106.198	12.9438	35.0873	22.7649	44.6221	16.9866
																										76.6577	4.43462	169.038	4.39698	160.854	29.7466	121.858	9.93452	221.734	29.7751
																										36.5385	3.84615	17.5879	2.19849	28.7821	9.35629	32.4077	15.7073	18.6037	14.005
																										23.4615	7.88462	17.5879	1.3191	33.7361	9.14243	53.125	9.02778	21.99	9.86622
																										31.8192	3.84615	76.3492	2.40075	18.1298	24.2536	18.624	13.3929	23.0694	9.46321
																										25.0846	1.83846	17.5879	0	20.6886	24.5477	17.253	10.9554	14.6505	13.051
																										57.5231	2.20769	17.5879	1.1608	16.7943	15.8191	18.6597	21.7381	43.6012	10.7834
																										23.0769	4.66923	17.5879	2.82286	44.8717	9.77652	72.881	19.5228	36.7592	6.89799
																										29.9769	3.84615	57.1608	4.39698	27.8015	18.3351	17.8284	22.4087	30.7893	25.6246
																										49.6808	2.56538	51.2952	8.79397	32.8807	17.8219	18.1052	15.129	21.2517	10.5209
																										472.092	3.84615	58.8492	6.99121	19.8503	24.4023	55.9881	20.5536	56.9849	17.3654
																										25.1077	5.70385	112.246	9.38317	146.577	19.2707	93.1756	15.6171	139.81	11.8938
																										23.7346	2.06538	41.8241	2.57663	26.2104	14.0312	21.003	9.62996	27.1639	10.6246
																										23.0769	5.38462	17.5879	2.11055	25.2352	8.55432	14.881	11.3095	14.0468	9.63211
																										43.2692	3.36538	17.5879	0	25.262	10.2919	17.2371	24.3056	14.3186	19.2308
																										23.0769	3.38462	18.2915	8.79397	41.6168	11.0351	17.3016	14.8413	19.9331	13.01
																										29.7615	4.28846	37.4799	7.93216	86.805	22.0873	36.6409	12.1647	46.4114	7.75836
																										24.7923	4.02308	244.2	5.14447	176.153	28.2453	134.462	12.6984	175.406	18.6647
																										32.1038	6.31538	24.7198	0.923367	32.315	11.1997	21.5327	12.0298	31.2358	10.5259
																										27.4462	3.84615	17.5879	0	19.2472	7.53315	20.4276	7.66567	17.4824	8.70318
																										22.8923	3.54231	18.8455	7.12312	37.3738	7.77374	15.6052	14.7232	15.1965	7.20652
																										64.6154	3.84615	17.5879	0	43.3704	15.3978	28.4921	16.1111	34.0134	8.09365
																										23.1269	3.75	19.2588	6.34925	41.0522	13.2913	22.4157	17.0407	18.5109	13.3779
																										22.7808	12.4269	297.641	12.1796	47.2958	7.6497	34.875	18.7728	68.8838	11.0627
																										23.0769	5.21923	36.2224	0.835427	46.2083	12.9074	122.662	13.5109	65.0978	9.65552
																										39.0538	7.69231	17.5879	6.08543	36.4382	14.9701	21.8254	10.3026	20.6455	15.3077
																										87.45	3.03462	17.5879	8.32789	23.2988	18.5158	27.5169	16.2907	37.8896	8.05351
																										23.0769	3.84615	24.245	7.13191	33.0325	16.0971	19.7609	13.7817	45.6931	25.3771
																										23.0769	6.55385	48.5339	0.325377	85.108	10.6533	46.627	10.4355	70.6054	10.3428
																										23.0769	3.07692	17.5879	5.27638	24.2376	7.48503	22.751	11.2431	68.8403	8.69565
																										23.2846	3.01538	19.4874	10.2186	42.9737	10.9816	43.9454	22.8442	35.9532	12.1355
																										23.0769	3.57308	20.7274	5.02136	22.7609	9.16488	15.3065	8.64484	20.7241	7.88378
																										25	3.84615	83.9824	0	30.849	20.263	22.9167	12.1032	19.398	9.94983
																										41.3	5.91538	29.8995	25.1683	134.397	66.389	85.2063	36.744	79.8604	35.7333
																										22.2654	52.6308	360.861	12.0302	287.114	55.509	375.957	35.4881	115.385	11.0753
																										121.154	2.95769	17.5879	8.4598	34.1349	12.4615	16.4831	18.3909	12.3813	8.00753
																										31.6577	3.84615	33.8216	6.08543	112.193	12.0092	74.1756	20.5278	187.162	13.2492
																										33.2923	3.84615	17.5879	4.12437	27.7684	14.9369	25.6389	24.9256	14.3445	14.8152
																										30.3654	3.84615	17.5879	3.86055	25.3069	15.1572	26.3155	15.8909	26.888	18.2625
																										424.519	2.64615	19.7864	5.49623	24.5937	10.8939	18.7252	10.1687	16.9833	6.68896
																										23.0769	3.84615	16.7877	0	20.3165	16.5259	25.2073	10.6875	23.5635	12.5794
																										26.3192	4.52308	111.217	6.03266	64.8278	10.1689	55.8472	10.0377	115.253	33.2483
																										124.873	1.28077	17.5879	2.34799	21.9921	19.7466	48.7103	8.10218	17.0008	11.8453
																										23.0769	3.84615	17.5879	3.13945	54.5338	11.6093	22.9593	29.0536	25.8604	9.73495
																										25.8962	3.84615	17.7374	4.54648	17.7855	9.85565	22.1558	14.0704	18.3671	10.3679
																										23.0769	0.480769	25.2827	8.79397	19.6482	22.5888	14.0129	11.0367	13.796	17.245
																										25.2154	3.84615	19.5402	7.81784	16.9899	10.6929	21.2738	9.59028	13.2851	9.38294
																										27.6923	3.84615	25.5025	3.51759	32.2926	17.2156	14.881	7.24206	16.6388	6.2709
																										68.3846	4.92308	25.6344	3.42965	43.3586	13.2485	23.2897	14.3006	22.5853	12.5217
																										31.3192	3.29615	17.5879	8.79397	31.62	7.94376	30.1875	15.0228	73.8177	9.67475
																										25.8462	1.15385	79.8492	7.73869	38.0453	9.645	70.0198	18.2341	76.3043	12.408
																										23.0769	2.44615	19.1884	6.79774	62.3107	9.57549	25.2976	17.6319	44.6187	11.9716
																										58.7038	3.84615	36.0992	32.397	30.8971	13.5073	22.2431	13.4712	27.944	7.96488
																										26.0615	3.84615	17.7198	4.85427	24.0665	13.997	21.7808	11.1498	26.5435	9.39716
																										23.0769	3.84615	17.5879	0	44.4825	36.4628	72.8175	10.3175	98.0769	10.5351
																										29.4385	2.06923	18.2651	6.76256	16.944	12.9962	22.9702	10.5694	25.3411	9.74415
																										24.0385	3.58462	17.5879	9.79648	28.0689	8.18969	23.2004	7.62103	15.4682	18.3946
																										91.8808	2.91923	19.3819	4.72236	22.6732	15.8811	22.4504	13.7966	28.0259	6.00753
																										23.0769	3.84615	17.5879	4.85427	39.6001	8.44418	16.7629	13.9573	14.704	6.45819
																										23.1885	10.3308	98.7475	1.50377	83.2827	12.037	64.4276	15.3343	71.9783	7.64465
																										197.362	9.23077	23.8668	3.51759	61.2853	13.2592	15.2778	8.73016	16.6271	9.26923
																										25	3.84615	174.411	11.7224	63.4442	11.5836	39.1865	8.26687	51.6998	7.24666
																										39.1385	3.50769	17.5879	7.75628	27.9587	18.1148	19.6954	17.0694	23.51	8.63211
																										22.7577	3.84615	17.5879	6.22613	18.4453	13.9457	15.6667	10.1687	46.0911	6.89799
																										22.5577	3.77308	25.5377	3.55276	25.293	12.8315	25.87	14.1369	39.7157	8.47408
																										63.4615	1.82308	17.5879	3.9309	21.8638	20.401	19.006	13.001	14.148	10.8253
																										48.4846	3.84615	17.5879	3.46482	23.7511	11.4061	18.8194	11.6339	19.3069	14.1129
																										23.0769	3.84615	31.843	7.28141	53.4645	35.987	46.3532	7.35516	128.042	16.3763
																										40.9538	3.51538	23.1193	4.60804	92.6315	34.3189	63.5585	19.1706	85.1965	15.663
																										23.4346	3.84615	19.6369	7.36055	21.2115	19.0729	18.503	11.2123	14.7391	16.061
																										26.4962	13.2462	193.96	11.7224	70.0385	40.0984	210.262	42.0526	104.886	56.2525
																										42.5308	3.55	19.1093	1.86432	21.1591	9.76796	24.5347	9.27183	23.4431	11.8186
																										24.8	3.84615	17.5879	0.298995	22.0498	10.4716	29.8304	21.8254	18.5385	20.0092
																										44.0692	3.04615	17.5879	5.6809	21.4521	19.3135	38.2976	17.1131	58.1798	13.5176
																										25.45	3.26923	26.5314	5.86558	22.9716	11.8157	26.3065	12.7976	31.7584	13.8102
																										26.3385	3.68077	23.5151	1.90829	17.6668	8.27524	17.2966	22.1925	14.214	6.61622
																										272.027	3.84615	44.7701	0	27.2188	9.62361	23.9901	7.93651	42.3378	15.7341
																										29.1769	3.84615	17.5879	2.72613	30.1978	12.9416	20.3889	11.255	14.0987	12.6279
																										33.8308	3.81154	25.4849	2.03141	32.376	13.6131	23.506	14.4038	20.7015	13.5401
																										23.9308	3.84615	22.4774	5.86558	17.346	12.8315	138.117	9.48016	52.6756	10.0334
																										23.7192	3.84615	23.4535	24.9133	20.6726	21.9204	33.0685	9.92063	39.8554	9.19732
																										37.6923	3.84615	17.5879	6.15578	38.2271	19.4611	17.0139	10.8631	27.2157	14.6321
																										23.3154	3.84615	17.5879	7.69472	41.9033	32.947	23.5615	28.4603	14.4231	23.4632
																										39.8769	13.5615	66.6495	0	29.4899	10.355	34.879	16.9177	45.2826	7.39298
																										23.0769	3.84615	17.5879	3.77261	23.0657	18.025	19.4157	14.3145	13.2584	9.55602
																										82.5077	3.59615	17.5879	1.13442	18.4196	14.7284	38.6905	16.5446	19.2308	7.09365
																										85.8769	2.25385	17.5879	2.57663	19.0815	13.3843	23.6042	8.53472	24.9398	15.5259
																										23.3269	3.84615	76.8769	3.68467	185.987	22.8347	268.465	24.0655	106.161	9.33194
																										24.4769	7.51923	112.325	11.1947	124.962	12.0541	125.767	48.1597	85.1321	22.5753
																										38.5385	5.30769	46.9598	13.0151	108.426	16.3815	42.2024	16.8651	16.8562	11.4047
																										35.2577	3.36538	23.0842	5.76884	30.7089	15.7496	48.8175	11.9355	39.6639	7.63796
																										83.5769	15.6885	115.157	2.23367	182.135	19.8578	213.467	43.871	117.588	22.7082
																										25	3.84615	17.5879	8.79397	37.0242	17.2423	30.3819	18.1052	22.4707	16.6179
																										66.1538	6.34615	39.1332	5.27638	51.8606	9.14243	70.9821	17.3115	79.5151	9.90803
																										23.6692	3.84615	95.7224	9.12814	119.431	30.5368	163.385	28.8075	138.105	29.9875
																										36.4	3.84615	17.5879	10.6759	21.2329	12.6786	30.5764	17.0427	24.3972	14.9607
																										38.5346	15.2385	116.52	13.358	137.589	28.7265	41.381	17.2659	51.0836	14.536
																										32.1231	2.28077	22.3103	3.57915	32.5139	10.6929	16.9573	9.59028	16.5828	9.07358
																										23.0769	17.9962	17.5879	14.4485	55.6031	10.3497	23.7738	15.129	31.7425	10.5711
																										23.2808	3.84615	85.6269	5.32035	148.181	57.1225	40.126	23.8879	210.108	7.70151
																										26.7462	3.25385	82.9359	7.16709	90.3796	15.1679	75.5337	9.27976	113.854	10.9599
																										29.7038	2.13462	36.2839	5.76005	48.1544	17.7556	30.6538	22.2093	46.1555	11.4314
																										23.0769	3.84615	79.1457	3.07789	70.8405	15.2374	88.9881	11.0119	47.4916	17.9766
																										33.5038	3.84615	69.191	9.02261	152.458	8.35757	141.5	39.996	121.611	21.4314
																										22.7692	3	23.9196	7.21106	18.3918	13.2378	35.8135	8.37302	20.6689	6.45485
																										23.0769	3.84615	17.5879	8.35427	20.6908	10.7464	14.5337	10.1687	14.8411	18.102
																										25.2346	3.93846	22.7324	3.86055	68.4089	19.7166	66.88	10.8641	56.2651	7.199
																										82.6923	3.07692	57.1608	1.75879	19.7819	9.73054	16.1706	11.2103	17.1405	7.10702
																										58.0769	6.53846	38.6935	7.03518	30.6886	11.976	41.9643	9.4246	34.4482	15.9699
																										23.0769	3.84615	27.3053	6.93844	71.0233	20.1476	32.6855	16.5	49.8152	10.9574
																										25.1115	3.39231	18.6256	5.6897	33.3993	10.1893	17.5655	9.62897	14.214	11.5585
																										22.0077	3.84615	17.5879	0	17.5246	10.8715	15.6528	9.31448	15.3286	17.2801
																										80.9731	1.88846	43.8116	5.55779	81.0789	12.1749	96.752	14.5506	53.4967	8.11204
																										127.435	2.69231	25.5025	6.44598	23.6313	16.7526	23.7103	13.8562	17.2801	13.0711
																										22.3077	3.84615	17.5879	0	22.7759	11.976	17.4603	10.4167	13.7124	18.3946
																										42.4692	2.08462	68.8832	2.01382	75.741	8.26454	60.7222	10.5615	55.3411	12.1237
																										24.9	7.48846	37.4887	4.62563	136.362	14.2387	29.3442	9.60714	20.1547	6.99666
																										53.6769	17.35	125.657	3.90452	95.6416	25.1882	65.0129	9.54563	64.5117	17.9114
																										46.6077	3.84615	30.5239	8.79397	221.909	22.5182	43.4177	10.3294	35.3135	7.03344
																										24.8269	6.46923	31.5791	3.59673	24.8364	14.0954	47.1677	18.624	42.5661	13.6823
																										23.0769	0	17.5879	42.0176	73.781	31.6039	40.3442	16.8651	54.4406	11.5201
																										38.0769	3.46154	17.5879	0.879397	23.6313	12.2968	20.3373	11.0119	14.4649	20.7358
																										38.6462	3.41923	21.6332	2.37437	24.8995	8.53721	23.3532	12.5665	20.1731	7.69732
																										23.7192	3.84615	17.5879	0	45.5047	16.0393	16.5893	26.3998	23.5042	15.0502
																										55.9346	6.92308	115.078	7.79146	108.273	17.9951	216.752	21.6558	65.5276	11.8972
																										39.4615	2.38462	17.5879	4.74874	21.9846	13.2806	34.3452	12.996	21.0368	20.2508
																										23.3154	3.84615	102.23	3.29774	113.478	36.2222	80.7917	26.2282	182.065	43.0084
																										23.0769	7.53077	48.7362	2.19849	17.5545	20.1828	20.6677	18.9315	21.5995	22.3662
																										46.7038	3.84615	17.5879	6.91206	55.9463	10.3871	44.6429	11.3026	18.0067	10.959
																										23.7192	3.61154	27.446	2.26884	119.858	13.1234	48.9415	43.4554	120.857	22.1321
[truncated: 579 more rows]

## Sheet: Figure 2b
Figure 2b
CD9-MB488			CD9-MB488 quench				CD9-AF555			CD9-AF55 quench				CD9-AF647			CD9-AF647 quench
X	Y		X	Y			X	Y		X	Y			X	Y		X
0	0	50	0	1	0		0	0	38	0	0	28		0	0	1	0	0	24
1	0.127	29.733	1	1.073	4.751		1	0	31.73	1	0	37.871		1	0.842	1.147	1	0.901	15.5628
2	0.277	14.529	2	1.174	9.523		2	0	15.557	2	0	41.716		2	11.062	1.984	2	11.096	4.5268
3	0	4.097	3	1.56	11.134		3	0	1.693	3	0	48.551		3	24.444	0.497	3	24.389	0.056
4	1.92	3.433	4	3.693	12.133		4	0.854	0.007	4	0.764	44.149		4	40.479	0.026	4	40.47	2.5735
5	1.225	4.587	5	5.394	10.419		5	2.946	0	5	2.831	31.379		5	46.207	0	5	45.835	13.2782
6	0.415	10.091	6	3.159	9.906		6	6.291	20.84	6	6.081	16.449		6	45.016	0	6	44.611	22.6074
7	0	18.527	7	1.293	8.862		7	24.319	108.328	7	24.614	7.648		7	35.541	6.6	7	34.979	24.9353
8	0.889	25.236	8	0	13.995		8	66.602	262.958	8	66.341	8.877		8	26.017	27.168	8	25.85	17.7113
9	3.812	27.276	9	1.744	25.384		9	130.506	445.638	9	132.136	14.573		9	32.768	58.613	9	33.101	8.3859
10	6.978	20.839	10	4.269	35.788		10	201.055	599.748	10	205.986	15.794		10	55.751	110.738	10	57.369	0.6787
11	9.746	8.806	11	7.775	41.535		11	255.571	671.087	11	258.889	10.552		11	92.299	174.748	11	95.115	0
12	11.524	1.003	12	8.841	43.943		12	270.537	637.382	12	269.561	1.963		12	132.366	231.351	12	134.968	0
13	11.823	0.551	13	8.111	42.18		13	233.672	508.832	13	234.588	0		13	162.574	264.409	13	162.367	2.036
14	8.728	3.144	14	5.874	38.805		14	164.15	351.147	14	167.842	0		14	168.001	258.122	14	168.057	3.8634
15	1.882	19.464	15	3.145	29.383		15	92.523	219.209	15	93.544	12.769		15	146.048	217.45	15	148.714	5.7317
16	0.151	29.777	16	0.605	16.415		16	42.296	131.745	16	42.153	31.004		16	108.225	159.49	16	112.706	5.2763
17	5.871	47.787	17	0	4.901		17	17.547	86.994	17	17.109	43.587		17	70.21	103.09	17	75.627	3.293
18	34.227	63.945	18	5.525	0		18	7.538	68.062	18	6.523	43.494		18	39.407	59.947	18	42.912	0.2864
19	103.977	67.537	19	35.734	0		19	4.439	54.468	19	3.373	31.484		19	17.414	31.558	19	17.157	0
20	261.529	67.91	20	107.252	0		20	4.238	41.358	20	2.375	14.17		20	7.538	17.552	20	5.806	0
21	494.634	74.83	21	249.886	0		21	2.823	29.91	21	1.239	2.797		21	3.093	10.402	21	1.369	0
22	732.916	86.314	22	436.937	2.49		22	0.657	29.221	22	0.298	0		22	0.832	5.622	22	0.33	4.1322
23	927.702	104.306	23	638.852	14.373		23	0	39.976	23	0	0		23	0	5.102	23	0.003	10.8636
24	953.639	106.196	24	757.688	32.596		24	0	47.746	24	0	0.013		24	0	9.306	24	0.233	18.1403
25	802.088	94.363	25	747.07	43.705		25	0	48.588	25	0	3.121		25	0	22.605	25	0	23.9616
26	548.903	78.782	26	595.332	43.99		26	0	40.101	26	0	12.796		26	0.172	39.106	26	0	26.7702
27	311.075	57.549	27	398.335	35.568		27	0.425	25.775	27	0	22.5		27	3.323	53.829	27	0.552	26.7795
28	125.752	32.727	28	202.887	24.908		28	4.38	14.149	28	3.255	26.02		28	27.406	57.928	28	15.404	22.735
29	27.461	20.435	29	78.869	17.03		29	8.866	12.142	29	5.735	28.583		29	62.613	52.335	29	42.074	16.1295
30	1.333	16.4	30	13.111	16.598		30	5.728	10.416	30	1.893	20.199		30	112.978	42.602	30	82.585	7.9997
31	0	16.336	31	0.237	21.064		31	2.196	3.614	31	0.84	7.787		31	179.397	34.295	31	138.591	3.1464
32	0	22.556	32	0	27.328		32	0.878	0.5	32	1.437	1.024		32	237.806	33.821	32	203.305	1.8556
33	0	27.782	33	0	35.366		33	1.235	0	33	1.976	0.034		33	281.281	35.653	33	258.958	2.0318
34	0	30.021	34	0	42.778		34	1.725	0	34	3.9	0		34	272.282	34.585	34	281.079	2.913
35	0	22.19	35	0	47.313		35	3.341	0	35	4.122	3.061		35	227.701	21.779	35	250.903	2.8679
36	0	9.429	36	0	49.391		36	3.819	0	36	11.92	17.399		36	155.665	6.133	36	189.411	2.9182
37	0.414	1.549	37	0	46.231		37	10.61	0	37	21.975	25.169		37	90.062	1.749	37	121.864	4.5206
38	0.982	0.314	38	0.664	41.351		38	20.618	0.28	38	32.968	29.434		38	49.051	5.851	38	69.009	6.8741
39	0.278	2.073	39	1.176	34.202		39	31.716	5.723	39	40.641	32.108		39	23.094	24.257	39	35.959	8.6428
40	0	6.938	40	0.471	24.079		40	40.064	12.266	40	42.863	31.271		40	8.257	46.449	40	14.787	9.1432
41	0	15.245	41	0	14.768		41	43.225	10.233	41	38.29	26.225		41	3.015	60.271	41	4.378	6.4786
42	0.853	23.446	42	0	8.135		42	39.531	2.653	42	29.271	15.775		42	10.166	54.99	42	2.36	1.7783
43	2.483	33.617	43	0.115	3.814		43	30.942	0.149	43	19.711	1.097		43	15.378	37.263	43	11.06	3.2112
44	1.983	39.354	44	1.047	1.041		44	21.147	2.258	44	12.532	0		44	17.4	24.775	44	16.12	4.903
45	0.688	36.752	45	0.875	0		45	13.476	10.603	45	14.531	0		45	14.024	13.049	45	17.621	6.4461
46	0.355	32.368	46	1.281	0.299		46	14.077	14.472	46	15.531	0		46	7.218	2.649	46	13.497	5.8222
47	0.344	28.577	47	1.624	3.506		47	15.283	20.98	47	14.799	0		47	0.7	0.18	47	6.37	3.043
48	0	29.91	48	1.838	11.665		48	14.827	24.955	48	8.262	0		48	0	0	48	0.459	0.2
49	0.001	38.977	49	0.751	19.485		49	9.127	25.581	49	1.571	0		49	0	0	49	0	0
50	0	46.019	50	0.177	21.645		50	2.43	25.752	50	0.089	0		50	1.74	1.392	50	0	0.5776
51	0.925	45.98	51	0.077	22.015		51	0.221	28.442	51	0	0.479		51	5.528	5.352	51	1.712	3.0838
52	8.605	35.918	52	1.371	22.971		52	0	29.643	52	0	10.23		52	8.719	7.332	52	6.243	2.4486
53	23.848	20.681	53	10.642	27.043		53	0	25.563	53	7.169	18.274		53	9.605	4.982	53	9.491	1.9646
54	54.093	13.786	54	25.878	31.324		54	6.66	18.008	54	34.151	22.086		54	8.402	0.698	54	10.382	1.6836
55	99.463	25.711	55	57.141	31.859		55	31.752	11.158	55	87.093	21.302		55	4.17	0	55	9.678	1.4485
56	151.441	50.24	56	99.17	24.513		56	82.607	9.277	56	221.452	15.201		56	1.475	6.134	56	5.376	3.7977
57	199.677	76.819	57	145.688	9.102		57	208.214	12.913	57	517.158	9.485		57	0.216	21.52	57	1.663	9.9932
58	201.675	85.471	58	169.06	1.353		58	486.459	21.607	58	928.181	4.506		58	2.274	39.921	58	0.42	15.878
59	172.298	81.731	59	163.72	0		59	885.391	27.937	59	1345.76	1.551		59	7.972	54.52	59	3.6	18.9209
60	118.279	70.209	60	131.464	0.294		60	1307.6	29.844	60	1610.14	0.391		60	15.055	60.279	60	9.89	17.473
61	57.403	56.108	61	78.822	5.514		61	1598.11	26.553	61	1591.77	0.043		61	19.041	80.394	61	16.67	13.6717
62	14.659	45.931	62	33.328	10.741		62	1619.23	19.396	62	1298.63	0		62	18.215	91.707	62	18.255	15.2755
63	1.063	37.025	63	6.497	10.573		63	1358.88	12.545	63	866.746	10.366		63	14.195	89.956	63	14.625	16.9987
64	0	31.083	64	0	3.259		64	937.924	6.058	64	461.084	32.969		64	8.859	77.053	64	9.264	14.7021
65	0	24.603	65	0	0		65	521.179	2.965	65	211.073	59.955		65	7.172	55.229	65	7.242	7.843
66	0	17.841	66	0	0		66	244.963	0.63	66	91.993	73.267		66	17.391	26.802	66	16.056	1.818
67	1.458	5.89	67	0	0		67	107.117	0.31	67	52.002	63.046		67	44.004	4.06	67	41.585	1.3963
68	4.699	0.275	68	0	0		68	56.377	4.878	68	37.013	31.972		68	89.777	0	68	86.753	5.9272
69	8.013	0	69	2.822	8.595		69	38.377	12.745	69	35.016	3.488		69	144.296	0	69	141.626	11.6947
70	2.755	0	70	0	0.577		70	34.427	24.139	70	40.548	0		70	191.694	0	70	190.967	15.3162
71	0	3.142	71	0	0		71	38.918	36.549	71	60.723	0		71	214.032	0	71	216.342	14.7564
72	0	14.819	72	0	0		72	56.933	84.352	72	117.07	0		72	202.633	0	72	207.781	9.0281
73	0	29.867	73	0	0.234		73	108.216	171.623	73	215.372	0.016		73	162.536	0	73	170.12	2.1277
74	0	43.915	74	0	1.302		74	199.637	280.527	74	334.945	8.803		74	107.139	0	74	115.057	0
75	0	58.768	75	0.17	2.675		75	315.34	380.849	75	436.902	17.881		75	57.535	0	75	63.113	0
76	0.411	68.035	76	3.239	1.306		76	419.258	433.922	76	471.532	23.663		76	25.7	0	76	28.608	0
77	4.396	68.394	77	7.756	0.3		77	463.151	413.567	77	420.044	25.691		77	11.451	1.395	77	12.329	0
78	9.698	53.173	78	11.615	0		78	423.516	324.143	78	306.298	24.89		78	14.965	11.71	78	13.889	0
79	12.748	28.106	79	13.357	0.408		79	318.411	199.287	79	181.945	22.238		79	31.985	37.771	79	29.676	0
80	15.025	7.232	80	14.245	3.014		80	195.647	81.018	80	96.684	19.763		80	65.57	75.553	80	62.21	0.1023
81	15.048	0	81	13.971	7.909		81	105.324	23.405	81	48.783	18.401		81	119.219	144.2	81	114.258	1.3461
82	14.412	0	82	14.052	9.445		82	53.52	4.244	82	27.018	16.839		82	201.681	233.135	82	194.058	4.3398
83	14.361	0.314	83	15.923	5.757		83	29.047	0.206	83	13.396	14.961		83	292.534	312.394	83	285.769	10.1105
84	15.73	3.524	84	13.015	3.352		84	14.978	2.119	84	7.005	11.815		84	354.548	357.043	84	351.609	19.2466
85	12.763	3.863	85	9.246	1.205		85	7.784	5.507	85	2.374	4.364		85	361.171	351.775	85	363.835	27.4023
86	8.905	2.669	86	2.929	0		86	3.138	3.778	86	0.288	0.505		86	303.7	295.303	86	313.082	31.6758
87	2.343	1.879	87	0	0		87	0.549	0.823	87	0	0		87	213.136	212.16	87	223.248	30.6561
88	0	1.813	88	0.199	0		88	0	0	88	0	0		88	122.861	126.551	88	131.11	25.2742
89	0.258	2.928	89	0.113	0		89	0	0	89	0	0		89	53.945	65.965	89	59.335	17.1351
90	0.105	2.394	90	0	0		90	0	0.517	90	0.34	0		90	14.853	30.137	90	17.076	7.7652
91	0	0.555	91	0	0		91	0.114	0	91	2.153	0.368		91	1.676	8.74	91	2.023	1.0686
92	0	0	92	0	0		92	2.677	0.604	92	3.398	4.103		92	0	6.578	92	0	0
93	0	0	93	0	4.142		93	3.584	0.551	93	1.283	9.759		93	0.104	7.406	93	0.107	0.3196
94	0	2.914	94	0.144	12.282		94	1.143	0.61	94	0.078	12.443		94	0.692	5.279	94	0.581	1.9232
95	0.091	9.987	95	0.717	19.501		95	0.018	0	95	0	10.15		95	1.915	2.228	95	1.8	4.9012
96	0.572	10.068	96	0.837	21.689		96	0	0	96	0	6.071		96	3.639	0	96	3.373	9.1882
97	0.475	5.626	97	0.512	16.733		97	0.133	0	97	0	5.401		97	6.446	0.089	97	6.317	13.2772
98	0.268	0.87	98	0	11.667		98	0.123	0	98	0	8.606		98	7.993	0.82	98	7.81	13.7908
99	0	0	99	0	4.166		99	0	0.022	99	0	12.455		99	8.105	4.186	99	8.137	10.7743
100	0	0	100	0	3.183		100	0	5.325	100	0	14.019		100	5.894	8.097	100	6.097	5.1719
101	0.097	0.018	101	1.185	10.841		101	0.225	19.836	101	0.327	10.065		101	2.63	8.959	101	2.913	1.4347
102	1.297	2.123	102	1.981	21.127		102	1.219	31.374	102	1.69	3.456		102	0.523	7.075	102	0.593	0
103	1.751	12.882	103	2.27	30.982		103	2.318	34.264	103	3.881	5.074		103	0.527	3.419	103	0.413	0.3402
104	2.162	21.665	104	2.611	39.636		104	4.489	28.828	104	6.216	13.323		104	4.106	0	104	3.43	0.6506
105	1.75	26.424	105	1.81	42.575		105	5.723	24.101	105	5.924	24.945		105	12.568	0	105	11.555	1.7133
106	0.91	27.064	106	0.285	43.022		106	4.288	19.602	106	4.329	32.274		106	26.098	0.071	106	24.975	2.1325
107	0.523	22.887	107	6.644	36.777		107	1.773	26.293	107	1.72	32.237		107	38.549	3.037	107	37.583	1.8736
108	14.584	21.295	108	53.415	26.915		108	0.664	39.778	108	0	29.578		108	62.535	16.772	108	60.419	2.8707
109	69.224	29.408	109	148.159	14.513		109	0	52.038	109	0	21.24		109	90.383	41.864	109	88.285	2.4206
110	175.888	65.452	110	279.626	8.769		110	0	57.052	110	1.682	15.566		110	116.207	73.52	110	114.178	1.7394
111	313.538	134.07	111	406.229	7.749		111	1.195	51.789	111	3.776	13.382		111	130.463	103.503	111	130.408	0.0897
112	468.507	223.714	112	484.822	11.428		112	2.086	38.911	112	12.752	12.81		112	122.821	117.611	112	124.462	0
113	541.834	285.404	113	471.538	14.275		113	12.174	24.116	113	30.038	14.131		113	98.482	113.255	113	101.609	0.3024
114	520.494	292.545	114	377.288	10.902		114	34.574	15.96	114	74.128	11.983		114	63.645	88.269	114	66.517	3.3269
115	415.061	241.678	115	245.905	4.872		115	86.913	19.101	115	139.995	6.936		115	34.559	56.76	115	36.329	14.0066
116	266.23	155.199	116	125.282	1.653		116	158.948	36.619	116	217.857	0		116	19.057	28.683	116	20.02	21.2172
117	140.53	74.463	117	46.264	4.119		117	234.608	56.386	117	282.859	0		117	14.783	10.598	117	14.798	24.8477
118	55.056	21.341	118	9.071	6.235		118	294.245	69.698	118	290.346	0		118	17.992	6.448	118	17.62	20.0032
119	9.168	0	119	0	4.251		119	292.683	64.085	119	255.844	0.713		119	23.81	7.228	119	23.381	9.694
120	0	0	120	0	0.61		120	242.494	48.438	120	184.698	8.859		120	27.624	7.876	120	27.341	0.8851
121	0	0	121	0	0		121	166.514	33.015	121	104.431	31.682		121	32.625	1.312	121	31.937	0
122	0	1.456	122	0	1.408		122	90.166	31.062	122	46.192	44.872		122	43.899	0	122	42.464	0
123	0	3.34	123	0	10.576		123	36.881	35.901	123	14.216	45.895		123	66.551	0	123	63.82	0
124	0	5.182	124	0	24.006		124	10.097	40.669	124	3.748	34.859		124	103.803	0	124	100.826	0
125	0	5.482	125	0	31.353		125	3.256	42.361	125	5.268	19.006		125	144.655	0	125	141.2	0
126	0	2.895	126	0	26.921		126	7.518	45	126	16.048	7.043		126	173.326	17.572	126	171.862	0.7813
127	0	0	127	0	15.106		127	17.469	45	127	25.224	3.646		127	172.954	43.097	127	173.632	5.9502
128	1.431	0	128	1.13	4.992		128	27.096	38.132	128	29.237	5.135		128	149.238	65.488	128	152.58	12.387
129	4.115	0	129	1.378	1.709		129	27.479	29.977	129	22.912	6.096		129	107.098	78.356	129	110.701	19.5221
130	2.947	0	130	0.515	1.333		130	20.232	20.188	130	14.108	12.104		130	66.824	79.536	130	69.824	24.9481
131	0.12	0	131	0.09	1.656		131	11.01	11.464	131	5.151	24.035		131	34.81	66.98	131	36.51	26.0528
132	0.231	1.298	132	3.351	1.326		132	3.152	6.838	132	0.75	35.252		132	16.9	47.145	132	17.91	19.7898
133	4.257	12.476	133	10.72	0.293		133	0.406	7.861	133	0	35.73		133	10.515	27.095	133	10.938	7.0448
134	12.183	17.595	134	18.478	0		134	0	13.297	134	0	23.276		134	13.631	12.541	134	13.2	0.4658
135	19.728	13.714	135	22.674	0		135	0	19.75	135	0	5.47		135	10.801	26.105	135	11.239	6.1927
136	23.358	7.976	136	23.243	0		136	0	20.104	136	0	0.009		136	17.619	44.286	136	18.857	17.6759
137	24.193	3.183	137	20.053	0		137	0.899	15.886	137	4.813	0		137	34.803	63.32	137	36.875	23.565
138	21.523	3.365	138	15.671	4.715		138	7.128	11.06	138	18.596	0		138	64.636	73.169	138	66.845	22.629
139	18.263	8.627	139	12.289	19.869		139	27.037	14.787	139	65.849	0		139	103.372	71.905	139	105.465	17.229
140	13.951	22.585	140	7.978	6.305		140	82.623	45.128	140	164.683	0		140	137.207	58.183	140	138.054	11.1216
141	10.048	40.578	141	7.119	0		141	198.469	122.557	141	380.742	1.649		141	154.668	37.575	141	152.519	7.9057
142	7.393	59.097	142	6.094	0		142	447.328	277.036	142	723.363	10.698		142	148.739	14.141	142	143	8.9583
143	9.585	44.673	143	8.624	0		143	787.528	453.735	143	1129.75	25.007		143	119.423	3.533	143	113.156	5.4649
144	8.439	28.032	144	14.143	0		144	1152.94	604.266	144	1421.89	40.168		144	84.221	1.356	144	78.152	0.9095
145	6.578	10.738	145	23.249	0		145	1423.3	677.818	145	1515.13	46.011		145	55.421	0.196	145	50.977	0
146	5.184	3.171	146	39.932	0.041		146	1430.87	627.83	146	1370	41.472		146	36.035	5.106	146	34.074	0
147	3.882	0	147	70.309	4.131		147	1208.56	498.12	147	1038.3	29.204		147	26.522	16.692	147	25.124	0
148	7.371	0	148	110.327	18.645		148	865.033	337.435	148	641.475	16.39		148	21.453	28.998	148	20.384	0
149	13.404	6.699	149	143.507	34.005		149	512.522	182.985	149	322.13	9.847		149	17.924	30.003	149	16.638	1.8416
150	23.223	24.264	150	158.936	43.894		150	236.42	78.692	150	134.708	8.657		150	14.602	21.445	150	12.879	4.8414
151	40.616	47.336	151	144.742	44.777		151	88.079	21.23	151	51.638	17.937		151	9.524	9.503	151	8.114	5.5515
152	71.317	73.235	152	103.793	37.8		152	30.479	0	152	14.756	33.047		152	5.99	1.878	152	4.549	4.3758
153	110.599	91.175	153	61.427	29.064		153	8.179	0	153	2.011	46.987		153	3.114	0.006	153	1.92	2.3609
154	143.741	99.882	154	25.726	24.807		154	2.173	0	154	0	56.671		154	3.967	3.455	154	0.793	1.3321
155	160.586	100.524	155	7.147	21.143		155	3.109	1.442	155	0.544	60.961		155	9.857	10.041	155	4.452	1.6893
156	143.212	85.716	156	3.804	16.806		156	4.172	10.196	156	0.444	62.143		156	11.959	9.95	156	7.398	3.8333
157	109.146	65.511	157	29.073	5		157	3.046	23.56	157	0.524	63.218		157	11.199	5.854	157	4.198	8.4093
158	65.727	44.186	158	81.216	0		158	1.412	32.552	158	0.229	62.581		158	9.824	2.062	158	3.827	11.3431
159	32.044	30.939	159	166.32	0.023		159	0	38.488	159	0.955	59.988		159	4.139	0	159	1.326	14.369
160	10.1	22.653	160	282.865	0		160	0.188	38.341	160	1.959	59.508		160	2.323	0	160	0	12.9374
161	5.406	14.793	161	361.358	11.197		161	2.314	33.032	161	5.26	52.279		161	1.839	3.977	161	0.483	7.4075
162	17.525	8.833	162	388.517	16.071		162	10.438	31.979	162	11.951	31.887		162	0	10.917	162	0	1.7636
163	52.83	4.222	163	337.894	12.39		163	11.579	43.573	163	13.461	18.379		163	0.249	16.804	163	0.643	0
164	118.269	1.735	164	240.031	3.472		164	10.841	55.393	164	15.135	11.602		164	1.719	22.064	164	3.52	0.8002
165	187.512	0	165	131.374	2.492		165	9.535	62.924	165	16.603	8.748		165	5.589	27.671	165	7.983	5.8734
166	257.579	0.219	166	66.565	0.678		166	7.351	59.259	166	15.784	0		166	11.606	28.636	166	12.196	13.6992
167	270.31	2.583	167	30.026	1.185		167	2.548	48.416	167	13.219	0.135		167	15.486	23.266	167	14.691	18.9908
168	234.247	15.044	168	13.347	1.621		168	1.388	31.655	168	8.259	9.123		168	16.957	10.44	168	14.972	21.0957
169	163.409	28.564	169	7.154	0		169	0.695	16.482	169	3.344	21.169		169	14.9	0.284	169	12.789	19.4193
170	94.178	37.649	170	7.09	0		170	1.877	5.78	170	2.838	26.477		170	10.302	0	170	8.193	16.6691
171	44.219	37.459	171	9.683	0		171	6.838	2.921	171	2.693	19.896		171	5.571	0.296	171	3.379	14.1118
172	22.019	29.287	172	11.539	0		172	12.015	5.875	172	5.46	5.616		172	2.091	10.243	172	1.982	10.8038
173	11.037	12.909	173	11.43	1.345		173	25.378	15.854	173	7.324	0.132		173	1.765	25.528	173	1.994	8.398
174	8.019	3.079	174	12.545	13.437		174	46.993	25.533	174	15.571	0		174	2.9	38.596	174	3.538	8.4438
175	9.569	0.198	175	10.542	33.174		175	69.109	33.267	175	31.333	0		175	3.284	44.705	175	5.692	8.1439
176	13.116	2.416	176	8.131	48.422		176	86.397	35.467	176	52.835	0		176	2.421	40.98	176	4.086	6.7759
177	13.247	10.741	177	11.254	56.102		177	82.732	33.288	177	69.608	2.318		177	2.207	26.94	177	2.985	6.0263
178	14.515	22.761	178	21.438	53.894		178	64.364	25.11	178	74.225	3.483		178	3.066	11.289	178	2.351	3.6031
179	13.989	24.599	179	49.639	44.768		179	34.606	15.039	179	60.353	3.681		179	4.138	2.28	179	2.164	0.8862
180	13.581	16.46	180	102.441	35.453		180	8.818	5.5	180	35.381	5.133		180	6.364	2.554	180	3.52	0
181	6.106	2.035	181	163.395	23.257		181	0	0.495	181	10.041	6.238		181	7.03	4.527	181	4.137	0.4107
182	6.236	0.102	182	219.926	14.09		182	0	0	182	0.319	13.798		182	5.704	8.274	182	3.252	5.0341
183	17.888	0	183	243.433	8.157		183	0	0.613	183	0	20.273		183	4.69	13.314	183	3.164	7.7587
184	47.571	4.054	184	208.084	2.49		184	0.315	6.246	184	0	20.348		184	5.407	12.491	184	4.759	5.3289
185	98.882	27.293	185	148.687	0.42		185	0.139	12.857	185	0	15.5		185	6.942	7.761	185	7.586	1.6056
186	167.458	68.15	186	83.983	0		186	0.26	12.252	186	0	8.042		186	11.05	3.729	186	11.898	0
187	220.022	100.216	187	36.381	0		187	0	8.7	187	0	6.005		187	14.727	0.471	187	14.156	0.1438
188	240.398	116.344	188	13.534	0		188	1.121	6.904	188	0	12.778		188	16.08	0.775	188	14.374	0.3785
189	208.194	107.139	189	4.515	4.235		189	1.187	11.879	189	0	22.981		189	13.333	7.951	189	10.242	0
190	150.662	86.966	190	2.964	21.206		190	3.295	25.652	190	0.498	36.854		190	8.135	25.586	190	3.495	0.2003
191	84.858	59.764	191	6.116	38.886		191	5.5	39.166	191	0.712	48.859		191	2.659	53.295	191	0.369	0.4714
192	42.268	31.585	192	8.289	46.612		192	6.237	44.8	192	0.749	55.109		192	0.26	86.694	192	0	5.6298
193	16.762	9.333	193	7.565	43.832		193	5.859	37.783	193	2.068	55.261		193	0	117.431	193	0	18.5096
194	7.02	2.082	194	6.158	35.835		194	3.359	21.155	194	1.321	49.627		194	0	132.334	194	0	28.4858
195	6.066	11.506	195	2.351	30.217		195	0	4.338	195	0.911	42.364		195	0.781	124.86	195	1.496	31.1778
196	10.457	24.52	196	0	21.197		196	0	0.47	196	0	34.355		196	3.405	98.315	196	3.366	27.8746
197	10.487	31.466	197	0.504	9.787		197	3.246	12.492	197	0	25.72		197	5.911	62.29	197	4.434	22.4834
198	6.265	33.594	198	1.625	5.796		198	12.513	52.053	198	0	17.595		198	6.144	26.056	198	3.118	18.4406
199	2.678	25.665	199	2	8.843		199	30.449	99.185	199	0.899	10.937		199	2.825	4.747	199	0.724	17.1923
200	0.288	15.483	200	3.543	21.235		200	89.5	135.673	200	11.467	8.91		200	0.051	0.073	200	0	18.2824
201	0.077	8.45	201	6.992	38.691		201	209.662	140.381	201	50.753	7.269		201	0	0	201	0	19.7128
202	0	16.471	202	9.333	54.551		202	400.562	118.906	202	136.283	8.677		202	0.034	2.463	202	0.043	18.8401
203	0	16.014	203	10.196	56.571		203	658.767	76.787	203	269.206	10.968		203	2.112	15.437	203	0.606	13.9774
204	0	6.914	204	7.826	44.207		204	908.594	33.943	204	456.06	13.221		204	5.784	29.631	204	1.685	4.5722
205	0	1.833	205	3.226	23.944		205	1050.96	7.193	205	655.598	12.793		205	8.644	39.175	205	2.921	0
206	0	0	206	0.304	7		206	1025.82	0	206	801.049	7.128		206	9.228	41.354	206	3.059	0
207	2.021	0	207	0	1.333		207	849.534	0	207	817.746	1.22		207	6.907	37.217	207	1.005	0
208	5.196	1.099	208	0	0		208	579.715	2.356	208	685.655	7.144		208	3.652	30.82	208	0.167	0
209	6.905	2.944	209	0	0.743		209	325.372	8.138	209	498.227	21.551		209	2.213	27.277	209	0	0
210	5.015	16.877	210	1.236	5.631		210	147.548	29.229	210	291.369	42.605		210	1.423	27.673	210	0	8.3969
211	2.004	26.551	211	7.162	14.856		211	47.797	48.479	211	136.816	59.411		211	1.398	29.234	211	0.216	20.8878
212	0.19	33.455	212	9.057	26.454		212	8.287	55.985	212	40.533	61.096		212	2.173	47.765	212	5.841	31.0932
213	0	35.416	213	7.532	33.212		213	4.919	52.836	213	0.0002524	54.383		213	11.418	102.403	213	16.269	37.9328
214	0	28.406	214	3.398	35.95		214	22.907	41.758	214	0.619	44.3		214	29.391	171.11	214	32.66	37.6533
215	0.355	15.752	215	0.547	30.243		215	41.896	32.756	215	10.181	34.84		215	55.115	247.507	215	52.744	35.112
216	3.734	2.492	216	0.205	22.811		216	46.2	31.121	216	19.568	27.154		216	84.36	312.365	216	72.733	33.1842
217	10.006	0	217	0.45	16.926		217	41.914	34.139	217	23.671	20.228		217	103.022	334.24	217	84.467	31.2181
218	10.383	0	218	2.143	20.485		218	30.147	36.153	218	22.868	13.593		218	104.867	314.14	218	82.316	30.0955
219	7.259	0.45	219	1.851	25.989		219	17.47	30.666	219	17.577	11.367		219	89.894	260.374	219	65.945	28.5243
220	3.012	6.806	220	0	30.764		220	7.946	20.377	220	12.843	10.626		220	57.683	180.916	220	38.573	25.6755
221	0	19.957	221	0	30.029		221	1.489	9.937	221	7.985	13.623		221	29.306	108.672	221	15.689	22.0853
222	0	26.558	222	2.867	29.406		222	0.116	11.04	222	3.931	18.267		222	10.794	53.186	222	2.669	18.8374
223	0	22.057	223	22.428	31.391		223	0	13.737	223	3.419	22.068		223	2.621	21.205	223	0	15.5
224	0	12.622	224	75.965	40.737		224	0	15.804	224	5.208	24.081		224	0.44	9.459	224	0	9.2133
225	0	2.778	225	147.283	56.889		225	0	15.2	225	7.382	20.337		225	1.065	5.149	225	0	3.955
226	0	2.713	226	218.803	68.697		226	0	14.168	226	7.361	11.732		226	2.906	2.88	226	0	7.7463
227	1.898	8.09	227	252.287	67.258		227	0	17.518	227	0	7.881		227	4.258	0	227	0.09	13.6036
228	18.241	16.8	228	243.931	55.348		228	0.013	21.341	228	0	2.918		228	5.451	0.053	228	0	20.8773
229	58.828	33.562	229	202.725	38.501		229	0.036	23.258	229	0	0.753		229	4.488	0	229	0.319	28.2354
230	127.17	69.957	230	131.79	22.678		230	1.131	21.888	230	0	0.009		230	5.13	1.877	230	0	34.9681
231	202.67	115.655	231	72.728	10.046		231	0.83	12.071	231	0	0		231	6.563	5.755	231	0.439	37.0595
232	257.926	157.856	232	33.486	1.922		232	0.095	4.669	232	1.383	0		232	7.759	13.12	232	1.626	32.0892
233	281.658	185.804	233	13.022	1.301		233	0	0.019	233	1.034	1.864		233	6.653	18.12	233	4.471	20.5195
234	238.9	171.668	234	3.672	2.544		234	0	5.595	234	0.152	4.738		234	4.411	21.062	234	4.885	8.0956
235	172.887	135.822	235	0	4.983		235	0.83	22.399	235	0	8.534		235	1.649	24.704	235	4.081	0.9023
236	105.075	92.535	236	0	4.252		236	4.605	37.213	236	0	15.041		236	0.652	26.565	236	3.252	0
237	50.263	52.858	237	0.57	2.882		237	11.671	44.256	237	0	21.243		237	0.794	30.979	237	3.654	1.0379
238	14.822	23.41	238	4.458	1.735		238	12.455	48.217	238	0	21.375		238	1.199	36.212	238	4.128	1.8778
239	0	8.133	239	9.742	3.14		239	5.021	45.518	239	1.7	10.007		239	3.001	38.936	239	5.199	1.2712
240	0	0.525	240	14.81	2.755		240	0.603	39.479	240	0.933	1.354		240	4.038	37.856	240	6.077	0.1514
241	0	0.765	241	17.552	1.956		241	0.125	37.875	241	0	0		241	3.519	31.381	241	6.422	0
242	0	0.395	242	17.862	3.908		242	2.949	39.79	242	0	3.712		242	1.096	22.986	242	4.797	0
243	2.097	0	243	16.448	11.752		243	26.726	39.763	243	1.346	10.524		243	0	13.788	243	1.979	0
244	8.087	2.94	244	12.243	24.457		244	64.214	37.184	244	14.694	18.82		244	0.424	7.046	244	0.211	0
245	15.211	11.15	245	16.434	34.686		245	108.537	33.405	245	32.225	15.332		245	1.872	4.804	245	0	0.9102
246	16.836	12.267	246	41.332	38.107		246	142.801	25.111	246	49.752	8.339		246	4.927	9.964	246	0.63	2.8779
247	15.139	15.094	247	91.648	33.134		247	158.809	16.77	247	70.565	0.815		247	3.581	14.465	247	2.069	2.3456
248	13.138	16.547	248	167.045	24.011		248	144.307	5.857	248	79.515	0.071		248	0.811	13.775	248	2.573	0.2517
249	10.87	13.883	249	253.495	17.01		249	117.097	1.382	249	75.658	0		249	0	5.621	249	1.48	0
250	27.807	7.349	250	320.513	14.946		250	91.257	0	250	63.074	0		250	0	0.4	250	0.272	1.278
251	65.167	3.011	251	325.557	17.412		251	67.07	0	251	49.268	2.384		251	0	0	251	0	7.5252
252	128.098	0.201	252	270.679	21.926		252	48.349	0	252	36.247	11.896		252	0	0.485	252	0	20.838
253	203.59	7.498	253	182.644	26.345		253	31.363	0	253	25.384	18.635		253	0.771	4.472	253	0	30.512
254	267.026	18.947	254	93.908	27.71		254	17.696	1.026	254	15.402	22.093		254	4.842	9.528	254	2.292	32.0839
255	286.684	29.982	255	36.49	24.238		255	8.063	4.173	255	5.656	20.057		255	11.421	11.668	255	7.637	25.239
256	249.316	36.643	256	3.358	16.195		256	1.471	10.429	256	0.355	18.041		256	14.108	11.072	256	12.796	13.9511
257	174.001	37.851	257	0.061	4.382		257	0.051	13.46	257	0	14.705		257	11.181	7.021	257	13.634	4.7934
258	90.756	32.631	258	0	0.189		258	0	13.039	258	0	12.877		258	7.412	4.212	258	9.505	0.9766
259	37.302	23.439	259	0	0		259	0	8.434	259	0	14.032		259	5.058	11.226	259	3.518	3.8665
260	4.82	15.022	260	1.45	0		260	0	1.897	260	0	17.09		260	6.116	22.645	260	0.573	9.6852
261	0.203	9.579	261	4.512	0		261	0	4.296	261	0	20.618		261	8.762	34.02	261	0.65	14.6288
262	0	6.482	262	5.988	0		262	11.991	47.031	262	0	19.953		262	13.458	42.524	262	4.073	18.7475
263	0	1.609	263	5.39	0		263	106.32	142.61	263	19.062	12.397		263	15.997	42.596	263	9.762	22.6921
264	1.545	0.082	264	4.282	0		264	284.465	313.013	264	61.946	4.786		264	15.171	38.387	264	13.224	25.5372
265	4.537	0	265	0.6	0		265	538.843	528.961	265	143.771	2.56		265	12.457	32.322	265	13.428	26.0553
266	6.746	0	266	0.002	0		266	845.439	760.483	266	303.937	5.884		266	8.931	27.649	266	10.384	25.9859
267	4.869	0	267	0	14.249		267	1088.15	893.605	267	497.987	10.274		267	6.138	23.236	267	6.597	25.7853
268	0.293	15.384	268	0	34.005		268	1186.1	894.296	268	676.201	10.52		268	3.806	18.431	268	4.044	24.2025
269	0.003	30.262	269	0.98	53.212		269	1057.84	733.82	269	764.376	9.525		269	3.586	14.124	269	1.293	24.8034
270	0.539	35.95	270	0.125	68.324		270	813.491	502.83	270	739.2	7.043		270	4.18	10.998	270	2.13	26.9587
271	0.68	31.621	271	0.009	69.967		271	500.688	254.891	271	575.534	6.352		271	5.094	7.199	271	2.111	27.4324
272	0.997	17.472	272	1.744	54.861		272	241.799	85.164	272	375.29	2.464		272	4.546	4.232	272	2.679	25.5125
273	0.016	5.418	273	5.468	26.173		273	91.673	20.092	273	207.375	0.71		273	2.427	3.616	273	2.272	19.0257
274	0	0.084	274	8.47	1.115		274	22.88	16.901	274	97.502	0		274	4.233	0	274	0.649	10.7384
275	0.759	0	275	8.215	0		275	5.394	34.749	275	40.929	0.364		275	2.336	0	275	1.113	2.9768
276	2.201	0	276	4.224	0		276	0.488	39.255	276	10.027	11.718		276	0	0.007	276	0.546	0
277	4.931	1.717	277	0.968	15.486		277	0.352	32.497	277	1.551	28.484		277	0.589	0.676	277	0	0
278	5.263	2.715	278	0.04	34.157		278	2.662	24.869	278	0.454	43.347		278	6.178	2.449	278	0.475	0
279	1.788	6.176	279	0	43.576		279	3.032	20.535	279	2.735	48.822		279	34.802	6.649	279	8.678	0
280	0.134	13.8	280	0	42.52		280	2.443	18.513	280	5.733	47.13		280	108.479	13.583	280	40.732	0
281	0	24.22	281	0	35.58		281	1.224	19.448	281	5.416	41.27		281	263.216	23.134	281	117.327	0
282	0	33.916	282	1.091	22.798		282	0.127	13.398	282	2.764	34.083		282	593.31	41.546	282	276.894	0
283	0.15	43.445	283	3.418	7.203		283	1.022	10.042	283	1.025	29.18		283	981.254	63.609	283	562.732	3.9624
284	0.224	48.163	284	3.156	0.538		284	1.948	7.78	284	1.284	23.937		284	1326.87	84.276	284	938.956	15.2532
285	1.528	48.881	285	2.478	0		285	2.596	5.887	285	4.143	21		285	1494.67	97.983	285	1261.21	27.5735
286	3.207	42.455	286	1.127	0		286	2.962	2.515	286	7.547	21		286	1407.06	95.729	286	1419.28	35.3989
287	2.735	32.92	287	0.09	14.779		287	0.394	2.377	287	7.383	20.321		287	1132.38	78.214	287	1356.35	38.5741
288	2.039	23.445	288	0	29.701		288	0	3.816	288	5.109	18.047		288	744.645	51.388	288	1066.13	40.0435
289	0.917	19.514	289	13.401	30.322		289	0	5.601	289	1.871	12.096		289	406.391	25.02	289	704.924	40.8361
290	0.041	19.715	290	52.572	22.273		290	0.033	4.663	290	0	1.849		290	161.798	6.391	290	376.903	40.0872
291	0	22.661	291	177.908	20.97		291	0.868	0.414	291	0	0.048		291	64.529	0.009	291	149.984	35.7881
292	14.314	24.617	292	455.406	32.652		292	2.591	0	292	0	3.96		292	22.377	1.892	292	46.062	27.9164
293	54.727	26.012	293	877.454	61.017		293	3.177	0	293	0.717	12.893		293	7.143	1.042	293	10.149	18.9918
294	183.843	49.674	294	1369.63	99.959		294	1.53	0.144	294	2	19.991		294	5.173	3.675	294	3.711	11.3487
295	473.591	96.867	295	1767.47	129.183		295	0.402	0.307	295	1.662	25.696		295	3.457	9.709	295	1.536	8.1789
296	909.684	164.629	296	1889.15	141.89		296	0.206	8.918	296	0.335	28.558		296	5.102	13.896	296	0.802	9.5811
297	1407.72	246.103	297	1672.97	127.52		297	0.234	30.207	297	0	25.486		297	5.928	13.711	297	2.144	17.1222
298	1798.01	309.839	298	1224.71	94.134		298	0.145	50.106	298	0	21.409		298	8.095	8.258	298	3.868	23.0084
299	1896.19	327.176	299	735.438	58.219		299	0	61.54	299	0	17.052		299	8.929	1.558	299	6.205	26.4044
300	1651.4	293.48	300	351.713	33.524		300	0	66.879	300	0	17.143		300	12.572	0	300	7.673	26.7622
301	1184.1	222.432	301	146.004	22.58		301	0	57.047	301	0	18.79		301	16.568	0	301	10.072	24.2441
302	693.606	139.812	302	52.452	18.299		302	0	41.988	302	0	18.965		302	16.574	2.381	302	15.003	22.0081
303	321.446	68.06	303	18.681	15.876		303	0	57.026	303	0	12.261		303	9.109	8.854	303	15.138	17.547
304	132.681	17.569	304	6.491	15.462		304	0.369	65.127	304	0	0.93		304	2.619	22.677	304	8.762	13.7014
305	48.858	3.629	305	5.726	19.44		305	1.043	56.732	305	0	7.35		305	2.15	42.669	305	2.127	10.9235
306	18.484	0.267	306	8.008	24.064		306	3.979	40.889	306	0	14.1		306	17.089	54.657	306	0.847	9.631
307	6.221	0	307	8.088	28.308		307	10.717	23.405	307	0.05	15.85		307	53.088	58.878	307	15.552	7.2903
308	5.917	3.998	308	7.213	26.913		308	14.08	10.327	308	1.05	12.95		308	127.684	68.646	308	52.124	2.0653
309	8.566	7.962	309	6.045	18.481		309	13.157	2.85	309	2.3	12.25		309	261.423	82.016	309	121.388	0
310	8.088	3.557	310	5.006	7.321		310	8.944	0	310	8.3	17.45		310	429.476	106.549	310	246.437	0.8515
311	5.858	6.829	311	4.937	3.393		311	3.158	0.482	311	14.05	26.4		311	564.676	138.093	311	406.704	6.1339
312	1.598	7.163	312	2.59	0.245		312	0	2.111	312	14.85	34.3		312	631.374	168.041	312	533.143	13.3208
313	0	5.449	313	1.744	0		313	0	3.631	313	11.75	40.05		313	600.044	180.634	313	605.978	20.0592
314	0	7.138	314	1.886	0		314	0	4.501	314	6.65	40.75		314	485.489	168.556	314	570.794	27.9901
315	0	10.71	315	2.328	4.943		315	0	7.692	315	0	35.6		315	337.512	136.652	315	464.924	34.4196
316	0.856	14.609	316	1.924	13.343		316	0.537	14.362	316	0	27.6		316	192.148	95.704	316	321.544	39.2227
317	3.022	15.708	317	1.343	20.573		317	6.027	24.149	317	0	19.5		317	82.568	59.48	317	182.856	37.3658
318	6.123	12.852	318	0.526	22.679		318	21.392	38.27	318	0	9.85		318	20.222	41.072	318	77.95	27.4807
319	6.619	7.135	319	0.397	18.677		319	48.107	60.622	319	0.15	7.2		319	0	32.927	319	17.164	13.4301
320	4.48	0	320	0.341	11.399		320	108.743	108.758	320	3.85	10.95		320	0	37.584	320	0	4.1185
321	3.553	0	321	0.47	4.748		321	277.397	213.092	321	21.35	9.75		321	0	46.811	321	0	0
322	4.272	0	322	2.445	2.833		322	609.124	434.17	322	49.45	4.75		322	0	57.479	322	0	0.6786
323	7.814	0	323	5.621	7.676		323	1024.36	799.946	323	101.9	0		323	0	59.678	323	0	6.0196
324	11.207	2.427	324	9.626	18.78		324	1405.48	1190.82	324	229.9	0		324	0	55.231	324	0	18.6542
325	15.642	16.642	325	13.635	30.807		325	1596.19	1477.91	325	553.85	0		325	0	43.906	325	0	27.63
326	18.779	26.687	326	16.158	40.122		326	1506.9	1547.15	326	991.7	2.1		326	3.356	31.151	326	0	32.3708
327	19.048	30.812	327	17.891	41.324		327	1184.6	1371.55	327	1437.6	44.65		327	7.324	18.629	327	3.476	32.0723
328	14.965	28.543	328	17.883	34.159		328	772.627	1025.88	328	1714.4	97.35		328	4.329	41.642	328	7.425	28.575
329	7.841	22.738	329	12.921	27.026		329	412.199	639.184	329	1687.75	143		329	1.534	63.853	329	4.433	31.2955
330	1.912	14.439	330	5.841	15.872		330	184.839	320.808	330	1375.5	161.2		330	0.212	86.526	330	1.65	31.9797
331	0	5.836	331	0.01	3.917		331	83.352	133.296	331	926.85	143.75		331	0	100.75	331	0.246	29.6801
332	1.237	0.404	332	0	4.619		332	41.645	57.96	332	510.3	98.4		332	0	97.758	332	0	24.0133
333	16.811	0	333	0.568	4.516		333	48.741	13.361	333	224.7	46.95		333	0	77.79	333	0	17.1824
334	79.247	0	334	22.87	4.649		334	90.28	4.587	334	101.9	8		334	0	51.42	334	0	13.9349
335	207.144	0	335	83.781	2.587		335	164.118	11.253	335	42.8	8.2		335	0.431	29.165	335	0	14.4548
336	393.033	0	336	195.857	3.462		336	250.56	10.674	336	40.5	12.4		336	6.169	16.239	336	0.43	22.9903
337	560.318	11.384	337	335.715	11.262		337	313.912	4.253	337	72.4	20.45		337	28.695	18.09	337	6.082	34.9998
338	655.546	29.335	338	449.922	31.731		338	324.27	0	338	141.7	29.2		338	48.304	23.017	338	26.394	41.5472
339	627.713	44.329	339	483.475	50.676		339	276.925	0	339	235.3	32.8		339	62.286	29.206	339	44.302	40.6475
340	483.026	51.91	340	428.313	56.382		340	191.918	0	340	318.8	28.25		340	66.699	32.392	340	56.964	34.2425
341	307.576	50.582	341	309.525	47.471		341	112.474	0	341	351.65	13.3		341	58.47	28.349	341	60.661	27.221
342	149.192	39.642	342	178.165	31.455		342	56.753	0	342	321.75	0		342	42.735	18.923	342	52.93	25.7797
343	52.513	24.445	343	72.865	17.43		343	19.088	0	343	236.35	0		343	19.889	3.424	343	36.763	29.995
344	13.463	10.159	344	15.891	9.53		344	2.476	0.186	344	144.7	0		344	0	0	344	16.818	34.6268
345	1.212	4.341	345	2.936	3.883		345	0	4.296	345	79.55	0		345	0	0	345	0	31.5717
346	0	6.672	346	0.165	1.392		346	0.809	16.446	346	31.7	0		346	0	0	346	0	20.9301
347	0.431	5.776	347	1.074	0.75		347	4.241	30.437	347	6.65	0.1		347	2.935	0	347	0.024	4.4011
348	1.152	3.456	348	2.453	0.129		348	11.982	43.179	348	0	2.55		348	7.077	3.157	348	2.684	0.0246
349	0.073	0.218	349	2.616	0.541		349	29.6	57.207	349	0.25	13.25		349	11.025	7.741	349	7.692	0
350	0	0	350	1.449	4.455		350	62.195	74.034	350	5.3	18.15		350	11.886	13.435	350	11.94	0
351	4.222	0	351	1.611	12.201		351	98.738	91.661	351	11.55	20.85		351	9.388	20.023	351	13.002	0
352	8.281	0.304	352	4.971	22.861		352	123.825	105.864	352	23.45	17.75		352	3.327	28.593	352	10.188	0
353	11.061	3.182	353	7.049	28.017		353	125.522	112.666	353	52.9	12.55		353	0.308	36.552	353	4.022	0
354	9.764	8.883	354	5.231	21.738		354	104.57	112.962	354	90.6	3.8		354	0	40.841	354	0.337	0.9261
355	5.926	17.36	355	1.436	17.881		355	72.463	107.147	355	121.45	0		355	0	41.426	355	0	8.3863
356	1.221	29.491	356	0.077	18.961		356	42.474	93.759	356	129.15	0		356	0	39.485	356	0	9.1337
357	0	37.092	357	0	27.413		357	22.354	71.191	357	111.4	0.15		357	0	37.564	357	0	3.9984
358	0	32.86	358	0	39.268		358	14.067	41.204	358	79.45	3.45		358	0	30.953	358	0	0.5764
359	1.997	18.219	359	0	50.53		359	11.977	13.701	359	48.8	12.15		359	0	24.153	359	0	0.0061
360	6.936	5.541	360	0	55.506		360	9.93	8.338	360	25.55	14.9		360	0	20.926	360	0	5.2849
361	11.693	0	361	0	53.45		361	5.698	27.002	361	16.75	12.6		361	1.373	17.53	361	0	15.6741
362	11.931	0	362	0	46.468		362	1.411	52.374	362	11.85	4.75		362	3.471	10.905	362	2.081	24.5648
363	5.433	0	363	0.842	37.537		363	0	77.423	363	8.9	0		363	5.491	5.984	363	4.922	27.7956
364	0.565	5.24	364	5.402	33.351		364	1.023	96.547	364	5.91	0		364	6	5.652	364	7.23	22.6736
365	0	11.754	365	10.988	37.902		365	3.814	101.381	365	1.382	0		365	4.785	6.599	365	7.479	12.7449
366	0	7.642	366	14.554	49.478		366	6.43	89.593	366	0	1.51		366	3.432	8.537	366	5.435	4.4334
367	0	5.904	367	14.008	55.063		367	7.472	63.345	367	0.381	13.02		367	3.658	14.405	367	3.524	1.0921
368	0.336	10.574	368	11.193	50.337		368	8.277	29.766	368	2.651	35.656		368	4.19	18.608	368	3.288	1.354
369	2.113	12.878	369	6.705	37.077		369	9.979	5.448	369	5.781	56.037		369	3.693	16.066	369	3.892	1.9228
370	5.23	13.313	370	3.219	24.749		370	10.863	0	370	7.378	66.527		370	1.639	9.589	370	3.933	1.5285
371	7.336	12.171	371	4.782	14.703		371	8.542	0	371	7.861	65.473		371	0.016	3.63	371	1.599	0.5651
372	7.794	10.59	372	7.108	7.787		372	4.771	0	372	8.582	55.305		372	1.858	2.28	372	0	0.2729
373	8.294	10.59	373	7.777	5.87		373	0	0	373	8.2	39.6		373	7.681	6.3	373	1.096	2.8097
374	8.873	10.78	374	8.938	3.417		374	0	0	374	3.52	25.08		374	19.01	9.116	374	5.711	5.1253
375	8.871	14.611	375	9.901	1.009		375	0	0.162	375	0.84	14.68		375	28.958	6.807	375	16.831	5.1083
376	9.169	21.556	376	11.409	0.292		376	2.959	3.794	376	0	7.338		376	32.695	4.879	376	27.652	5.9627
377	18.773	28.691	377	13.367	1.297		377	13.802	15.013	377	0	0.688		377	30.927	5.262	377	31.822	7.665
378	50.227	34.282	378	13.098	0.681		378	31.723	25.788	378	1.954	0		378	23.369	8.234	378	30.693	9.1548
379	114.968	35.945	379	13.094	0.376		379	61.251	33.539	379	9.898	0		379	15.394	10.066	379	24.715	9.0262
380	215.95	34.646	380	14.052	0.292		380	92.561	40.051	380	25.646	2.243		380	8.948	7.958	380	18.42	7.7863
381	303.155	32.259	381	14.671	1.242		381	116.803	47.879	381	50.991	5.149		381	4.794	3.651	381	12.741	6.5262
382	358.809	30.22	382	14.797	1.665		382	126.003	54.931	382	82.763	7.106		382	4.195	0	382	9.487	7.6009
383	349.5	27.71	383	16.148	0.675		383	114.745	56.62	383	110.018	8.159		383	4.51	0	383	8.189	9.5021
384	274.449	25.748	384	26.319	3.884		384	87.71	50.668	384	124.841	7.597		384	4.594	0.478	384	7.956	13.4129
385	178.59	24.515	385	56.936	11.095		385	53.406	37.385	385	120.644	8.641		385	5.033	1.602	385	7.348	20.7469
386	106.038	25.919	386	128.155	14.365		386	23.944	15.217	386	98.186	13.608		386	7.331	3.411	386	7.441	28.4402
387	76.556	25.147	387	201.263	18.632		387	7.847	2.344	387	65.429	20.773		387	10.024	4.694	387	8.102	34.0464
388	92.205	17.514	388	264.467	17.519		388	1.215	0.051	388	33.207	25.009		388	16.83	0.955	388	11.582	37.587
389	143.585	8.831	389	282.577	9.235		389	0.042	0	389	12.053	23.643		389	22.464	0.061	389	19.218	37.754
390	212.366	5.334	390	247.518	5.205		390	0	0	390	2.803	17.168		390	39.127	2.848	390	27.748	36.1741
391	267.663	10.593	391	176.513	11.261		391	1.8	1.037	391	0.052	11.788		391	79.039	36.606	391	45.112	36.6984
392	279.983	21.159	392	112.433	28.552		392	22.125	23.393	392	0	11.971		392	153.793	103.834	392	84.286	40.8426
393	234.776	27.467	393	77.705	46.995		393	50.318	53.242	393	0.975	13.251		393	299.221	191.747	393	163.667	45.5287
394	161.599	26.3	394	79.193	59.171		394	76.345	75.71	394	13.453	13.3		394	496.884	278.507	394	314.503	53.1113
395	93.637	17.003	395	117.421	68.876		395	89.699	85.018	395	40.617	12.527		395	688.58	334.689	395	520.955	59.5308
396	43.389	3.646	396	180.832	76.471		396	82.139	82.108	396	68.113	12.755		396	785.747	334.492	396	715.761	61.3097
397	10.275	0.172	397	245.604	82.543		397	57.631	70.305	397	86.871	14.181		397	734.992	282.248	397	811.8	57.519
398	0.655	0	398	270.41	79.516		398	27.969	54.856	398	87.139	14.612		398	577.773	209.943	398	772.581	49.8846
399	0	0	399	250.118	68.925		399	5.044	38.348	399	67.753	11.379		399	384.887	146.749	399	618.687	42.7059
400	3.808	0	400	193.8	51.451		400	0	22.124	400	38.568	4.275		400	216.989	105.06	400	417.875	36.3688
401	1.284	0	401	123.622	31.344		401	0	8.909	401	12.141	0.999		401	95.785	93.85	401	236.925	33.5785
402	0	1.734	402	62.814	12.078		402	0.667	1.419	402	0	4.41		402	35.988	93.508	402	106.527	30.8245
403	0.092	13.537	403	21.709	0.817		403	2.922	0	403	0	8.735		403	12.406	91.636	403	46.135	28.2463
404	1.473	19.376	404	1.963	0		404	4.246	0	404	0.404	12.687		404	1.498	82.466	404	21.033	26.4759
405	7.293	15.914	405	0	0		405	3.861	0	405	2.104	19.325		405	0	69.181	405	2.833	20.9569
406	14.82	12.47	406	1.753	5.705		406	0.955	3.635	406	4.099	32.39		406	0	52.092	406	0	14.2024
407	15.057	6.932	407	8.431	25.229		407	0	16.964	407	4.242	51.518		407	0	33.741	407	0	10.477
408	7.147	0	408	5.557	24.278		408	0	31.548	408	2.228	73.236		408	0	17.481	408	0	9.864
409	0	0	409	1.39	14.732		409	0	37.64	409	0	89.205		409	0	6.028	409	0	13.9468
410	0	0.447	410	0	9.97		410	0.487	34.33	410	0	87.361		410	0	0.792	410	0	14.8587
411	0	2.658	411	0	8.99		411	7.598	26.084	411	0	63.165		411	0	0	411	0	12.5389
412	0	2.318	412	0.468	13.594		412	17.642	16.081	412	0.224	25.011		412	0	0.486	412	0	18.456
413	0.334	1.153	413	4.145	15.037		413	21.916	7.035	413	4.238	0.433		413	0	7.211	413	0	23.676
414	0.133	0	414	8.507	12.573		414	18.506	1.369	414	13.992	0		414	0	22.611	414	0	26.6176
415	0	0	415	5.033	6.413		415	16.983	0.062	415	20.965	0		415	1.103	44.35	415	0	23.0615
416	0	3.915	416	0	0.726		416	25.433	0.055	416	20.073	0		416	7.882	69.571	416	5.051	18.8029
417	0	10.654	417	0	0.162		417	47.837	0.117	417	16.717	0.16		417	29.027	91.799	417	24.908	14.9003
418	0	13.399	418	0	6.576		418	108.242	0.609	418	21.487	0.000478		418	78.565	109.536	418	69.924	11.4169
419	0.672	10.817	419	0	21.492		419	203.588	0.206	419	38.932	0		419	144.676	119.131	419	131.599	11
420	6.83	7.904	420	0.253	36.285		420	310.47	0.436	420	83.176	0.317		420	208.522	111.376	420	194.624	12.3895
421	12.695	12.787	421	0.508	46.552		421	392.584	3.178	421	168.267	1.366		421	246.025	86.633	421	244.517	13.0132
422	16.248	18.8	422	0	47.427		422	410.899	5.307	422	273.505	3.925		422	239.477	53.883	422	235.124	13.4197
423	15.02	21.262	423	0	44.484		423	354.086	2.872	423	367.854	7.996		423	189.333	21.448	423	194.321	13.2414
424	10.506	20.248	424	0	40.485		424	245.695	0.421	424	411.56	10.707		424	126.793	3.758	424	135.067	12.6168
425	6.454	22.795	425	0	38.173		425	129.115	2.01	425	380.242	11.306		425	69.314	0.782	425	75.747	8.5092
426	5.674	27.143	426	0	38.761		426	55.144	8.417	426	286.008	11.835		426	30.375	3.906	426	34.906	2.3016
427	7.872	31.296	427	4.705	39.034		427	16.654	15.772	427	167.427	13.483		427	10.207	5.392	427	11.504	0
428	7.52	32.999	428	10.587	36.726		428	2.217	21.142	428	73.678	13.082		428	0	4.592	428	0.697	0
429	0.797	34.654	429	16.05	27.959		429	0.025	21.028	429	26.89	7.853		429	0	0.985	429	0	0
430	4.037	39.535	430	16.771	16.159		430	0.054	16.561	430	4.492	1.624		430	1.042	0.751	430	0	0.2296
431	21.926	46.637	431	13.116	5.472		431	0	10.189	431	0	0.658		431	8.818	0.481	431	0.096	4.2544
432	55.98	56.561	432	9.588	6.873		432	0.52	2.521	432	0	0.083		432	15.006	0	432	1.963	11.7293
433	96.554	68.504	433	7.927	13.926		433	0.902	0	433	0	0		433	18.667	0	433	7.702	19.3882
434	132.562	84.011	434	10.01	20.87		434	1.179	0	434	0.291	0		434	16.822	0	434	13.349	19.1964
435	141.245	94.854	435	11.379	15.088		435	1.875	0	435	0.866	0.266		435	13.98	0	435	16.112	18.235
436	124.776	98.225	436	7.537	6.76		436	2.298	0	436	1.151	0.995		436	8.448	0	436	15.37	12.5257
437	91.986	94.058	437	4.824	0.42		437	2.946	0	437	1.746	0.802		437	5.562	0	437	11.153	6.8326
438	54.474	82.777	438	9.629	0.023		438	2.814	0	438	2.541	0.279		438	0.356	0	438	6.397	1.5028
439	25.484	66.767	439	37.831	3.981		439	1.699	0.939	439	3.084	0		439	0	12.476	439	2.282	0.3247
440	9.462	50.161	440	75.594	15.447		440	1.19	7.127	440	3.572	0		440	0	32.74	440	3.505e-05	3.261e-06
441	5.184	34.093	441	111.661	27.054		441	1.021	16.859	441	2.65	0		441	0	52.849	441	0	0.1001
442	6.3	23	442	136.622	36.51		442	0.599	29.358	442	1.622	0		442	0	61.367	442	0.209	2.0322
443	4.65	23.35	443	132.407	42.849		443	0.642	36.94	443	1.554	0.219		443	0.235	58.869	443	1.154	6.7899
444	3.65	21.55	444	108.053	41.785		444	0.928	34.711	444	1.362	0.593		444	1.312	50.029	444	2.823	8.6845
445	4.4	17	445	75.166	37.808		445	1.952	25.341	445	1.118	0.553		445	5.193	39.459	445	2.414	6.7105
446	9.45	17.35	446	43.078	32.378		446	4.403	13.559	446	1.196	4.708		446	9.64	28.163	446	4.532	1.5128
447	16.8	20.45	447	20.035	27.39		447	7.606	6.377	447	1.526	19.571		447	11.059	12.377	447	8.422	0.1022
448	24.8	28.15	448	8.087	20.304		448	7.137	3.705	448	3.577	33.578		448	8.687	1.812	448	12.514	0
449	31.75	36.45	449	4.141	15.993		449	16.107	37.662	449	6.696	41.883		449	5.184	0	449	12.622	2.0841
450	34.65	41.35	450	4.902	14.49		450	44.515	114.579	450	8.232	38.816		450	2.503	0	450	9.687	6.165
451	31.9	41.65	451	3.405	12.093		451	101.972	214.187	451	10.905	31.35		451	1.805	0	451	5.603	13.3263
452	26.25	40.65	452	0.335	11.846		452	179.269	307.278	452	32.291	51.244		452	3.215	0	452	2.705	21.9131
453	23.7	38.6	453	0.457	13.306		453	249.864	358.902	453	77.929	87.723		453	6.162	0	453	2.486	28.4195
454	29.9	40.55	454	5.512	13.893		454	285.248	347.952	454	151.286	138.563		454	10.097	0	454	3.72	30.5639
455	51.6	54.95	455	13.599	15.179		455	269.277	279.571	455	227.705	182.451		455	12.181	0	455	6.56	28.3781
456	97.75	85.95	456	21.915	16.888		456	209.519	180.225	456	278.579	199.014		456	10.766	0	456	9.948	23.3545
457	173.25	148.55	457	28.205	17.979		457	131.051	113.842	457	281.099	180.794		457	7.668	0.107	457	11.002	16.9098
458	271.05	222.95	458	28.06	18.003		458	62.211	68.239	458	233.915	139.666		458	6.484	0.176	458	8.644	9.7437
459	363.2	292.25	459	22.772	21.001		459	25.365	37.011	459	157.922	95.68		459	8.655	4.916	459	5.825	3.5755
460	410.7	330.45	460	19.222	30.233		460	21.462	23.651	460	82.617	62.467		460	13.291	16.53	460	5.391	0.508
461	387.15	318.2	461	22.132	44.314		461	41.911	23.878	461	32.837	43.595		461	15.15	26.715	461	9.013	0
462	302.85	257.25	462	34.784	56.552		462	81.959	35.05	462	18.319	39.136		462	13.63	32.33	462	13.841	1.1745
463	194.9	172.25	463	67.925	62.389		463	129.67	48.254	463	31.336	35.559		463	15.474	34.299	463	14.73	0.9133
464	99.4	96	464	126.562	62.431		464	171.358	60.207	464	64.773	30.505		464	31.86	41.568	464	13.335	0.3563
465	39.15	48.95	465	212.591	65.671		465	202.338	68.178	465	112.402	21.203		465	72.267	75.698	465	17.745	0
466	15.85	34	466	307.562	65.403		466	220.904	66.573	466	157.65	13.223		466	132.716	131.792	466	40.264	0.3314
467	6.85	38.55	467	377.322	69.053		467	221.408	55.088	467	192.841	5.655		467	192.732	203.067	467	86.782	1.6112
468	1.35	55.75	468	385.82	71.669		468	196.261	39.283	468	216.644	0		468	231.531	265.594	468	150.939	5.5104
469	3.75	81.45	469	326.651	66.356		469	146.402	20.668	469	225.2	0		469	233.109	293.875	469	208.551	9.9428
470	8.75	104.95	470	227.948	51.232		470	92.217	7.759	470	210.257	0		470	194.234	275.546	470	237.548	11.4451
471	12.301	117.509	471	127.882	30.016		471	46.688	2.74	471	167.896	2.043		471	129.741	213.015	471	225.898	7.8851
472	11.239	107.93	472	52.803	7.373		472	15.428	0.408	472	110.561	12.885		472	66.304	134.674	472	177.929	1.9488
473	9.657	80.69	473	19.811	0.515		473	2.28	0	473	61.614	28.645		473	22.634	66.357	473	113.922	0
474	10.17	42.877	474	9.543	0		474	0	0	474	23.824	39.491		474	4.271	20.177	474	55.401	0
475	12.103	11.035	475	1.627	0		475	0	0	475	4.494	47.095		475	0	2.815	475	18.218	0
476	11.938	0	476	1.694	1.708		476	2.993	1.499	476	0	49.261		476	0	0	476	3.478	0
477	9.181	0	477	6.368	12.066		477	7.428	5.291	477	0	40.556		477	0	0.002	477	0	0
478	4.556	1.008	478	11.436	23.948		478	10.751	7.162	478	1.239	25.857		478	0	0.331	478	0	0
479	0.684	3.53	479	14.696	34.048		479	12.126	7.942	479	6.271	9.639		479	0	1.077	479	0	2.8163
480	0	4.662	480	13.656	16.938		480	11.819	8.559	480	9.954	0		480	1.685	0.062	480	0	12.4125
481	0.064	7.554	481	10.412	1.624		481	11.463	6.295	481	12.301	0		481	1.374	0	481	1.273	23.5638
482	0	12.964	482	8.884	0.036		482	10.676	2.718	482	12.33	0		482	0.109	1.406	482	3.501	29.3947
483	0	18.934	483	8.555	0		483	8.63	0.536	483	11.677	1.683		483	0	12.12	483	2.482	31.3382
484	0	24.37	484	7.944	0		484	6.012	0	484	11.327	14.37		484	0	29	484	0.509	32.1362
485	0.033	22.401	485	7.108	0		485	4.349	2.621	485	9.42	40.415		485	0	23.092	485	0	28.6116
486	0	14.803	486	5.848	5.77		486	3.113	8.931	486	6.753	50.63		486	0	13.295	486	0	24.5593
487	0	9.592	487	1.813	10.517		487	2.224	15.8	487	4.315	46.623		487	0.037	5.322	487	0.158	17.6482
488	0	8.144	488	0.218	9.336		488	3.007	19.769	488	3.443	35.485		488	2.152	0	488	1.996	9.3767
489	0	8.65	489	0.797	3.747		489	6.4	18.689	489	2.045	26.397		489	3.999	0.1	489	4.357	1.1606
490	1.694	8.755	490	0.32	0.639		490	11.722	13.371	490	2.406	25.038		490	4.605	0	490	5.315	0
491	7.419	4.871	491	0	0		491	17.783	5.657	491	4.976	26.261		491	2.72	0	491	4.202	0
492	8.99	0	492	0	2.66		492	23.988	0.508	492	10.396	25.163		492	0.623	0	492	1.582	0.0788
493	6.443	0	493	0.571	11.494		493	27.983	0.152	493	16.727	17.799		493	0.007	0	493	0	1.1733
494	3.224	0	494	0.357	29.345		494	27.827	0.99	494	23.054	3.704		494	0	1.639	494	0	3.8982
495	1.093	0	495	0.249	43.973		495	24.304	0.553	495	28.009	0.267		495	1.484	6.433	495	1.793	3.7586
496	1.231	1.882	496	0.174	48.672		496	15.743	0	496	30.685	0.022		496	5.671	10.216	496	4.617	2.1349
497	2.388	10.775	497	0.39	41.12		497	7.638	0	497	28.086	8.859		497	5.434	9.195	497	6.717	0.17
498	1.372	20.447	498	0.859	25.973		498	2.058	0	498	20.562	23.285		498	4.704	1.693	498	5.686	1.6286
499	0.637	31.691	499	2.657	10.442		499	1.353	0	499	12.227	31.057		499	3.407	0	499	4.139	0.9504
500	0	35.322	500	5.418	1.5		500	0.912	0.427	500	4.824	29.323		500	0.942	0	500	1.975	0
501	0	32.36	501	4.87	0		501	0.667	5.124	501	3.251	22.648		501	0	0.352	501	1.99	0
502	0	20.871	502	2.498	0.32		502	0.732	12.536	502	2.595	17.026		502	0.22	1.106	502	2.371	1.103
503	0	10.835	503	1.131	0.6		503	4.349	18.344	503	1.245	16.662		503	0.442	2.191	503	2.369	3.8617
504	0	5.688	504	1.644	2.428		504	17.183	27.436	504	1.217	21.869		504	0.355	7.393	504	2.583	8.2567
505	0	10.332	505	3.704	3.564		505	33.428	42.453	505	3.485	25.853		505	1.136	19.008	505	1.348	15.0122
506	0	19.804	506	5.648	4.07		506	51.082	67.344	506	11.82	25.322		506	1.341	40.756	506	0.1	25.3249
507	0	29.837	507	5.841	6.751		507	72.747	110.976	507	26.249	18.512		507	1.957	63.685	507	0	36.5957
508	0.84	35.343	508	3.886	10.831		508	96.95	165.694	508	42.5	10.849		508	6.111	78.677	508	3.47	43.6877
509	3.666	27.491	509	2.393	14.858		509	125.845	220.051	509	61.461	10.408		509	10.928	81.542	509	10.483	40.117
510	5.165	21.076	510	1.31	16.219		510	151.587	255.769	510	85.794	17.859		510	17.132	68.805	510	17.497	27.4085
511	9.269	22.503	511	1.361	12.242		511	158.028	254.573	511	113.252	33.382		511	18.727	47.946	511	20.608	12.4377
512	12.865	24.936	512	1.217	6.549		512	135.627	215.73	512	140.386	51.787		512	18.815	27.347	512	21.599	2.648
513	13.496	25.554	513	0.675	2.155		513	94.558	158.275	513	156.561	63.236		513	17.776	10.618	513	19.217	3.6193
514	10.186	24.333	514	0.66	1.209		514	50.938	99.915	514	149.863	60.877		514	14.612	3.175	514	15.512	8.0781
515	5.549	21.438	515	1.798	6.802		515	18.996	53.361	515	111.982	44.18		515	9.914	2.02	515	9.975	15.9113
516	1.009	16.979	516	4.565	21.184		516	4.597	24.841	516	65.916	20.686		516	4.74	5.192	516	4.946	21.1572
517	0	12.719	517	7.944	39.311		517	0.06	7.062	517	28.045	8.223		517	2.643	5.026	517	1.823	22.645
518	0	10.201	518	9.642	53.367		518	0.177	3.715	518	10.142	3.117		518	0.308	4.308	518	0	18.5226
519	0.881	10.664	519	10.722	54.796		519	0.215	4.516	519	0.001	3.682		519	0	0.364	519	0	11.7452
520	6.082	12.632	520	11.297	41.134		520	0.948	36.625	520	0.29	6.141		520	0	1.828	520	0	2.7016
521	14.234	16.6	521	10.185	22.642		521	15.97	106.898	521	0.904	7.887		521	0	3.081	521	0	0
522	21.426	21.618	522	6.573	5.516		522	52.439	274.438	522	0.117	9.748		522	0	4.191	522	0	0.02
523	24.142	26.368	523	2.22	0.865		523	107.06	516.201	523	6.569	12.36		523	0	7.219	523	0	0
524	22.888	29.203	524	0	0.851		524	174.763	807.298	524	28.33	15.733		524	0	12.144	524	0	0.4326
525	18.231	33.213	525	0	0.642		525	224.351	1028.22	525	71.58	15.311		525	0	14.763	525	0	2.7131
526	11.515	38.027	526	0	0.005		526	245.375	1122.36	526	132.648	15.5		526	0.449	13.413	526	0.657	8.3005
527	7.153	41.275	527	0	0		527	220.505	1028.14	527	198.897	15.109		527	1	8.026	527	1	8.6112
528	7.431	40.085	528	2.802	0		528	166.078	781.705	528	248.658	13.12		528	1.101	4.366	528	1.014	3.6326
529	19.999	36.005	529	12.287	0		529	105.257	500.372	529	245.068	10.831		529	0.447	2.35	529	0.243	3.9066
530	55.897	38.813	530	18.994	0		530	55.509	268.626	530	208.701	13.713		530	0	0.249	530	0	8.4243
531	134.599	55.865	531	23.207	3.403		531	28.794	135.75	531	148.807	21.281		531	0	0	531	0.102	15.9038
532	296.246	81.512	532	20.5	8.904		532	14.199	74.81	532	84.639	31.004		532	3.668	1.664	532	5.867	21.4397
533	550.667	106.605	533	15.752	9.913		533	4.511	45.821	533	40.132	36.251		533	13.702	12.055	533	17.79	25.2685
534	822.925	122.664	534	8.058	21.483		534	0	27.72	534	13.224	37.612		534	35.334	45.565	534	41.875	30.4373
535	1014.94	121.681	535	2.609	34.347		535	0	7.906	535	1.89	31.945		535	72.312	112.337	535	82.3	37.5974
536	1032.46	102.749	536	1.229	40.468		536	0	19.284	536	11.091	24.874		536	124.575	218.619	536	134.366	45.0146
537	842.481	72.23	537	4.407	37.409		537	0	29.279	537	25.375	18.272		537	183.147	343.273	537	192.713	51.6718
538	566.525	43.506	538	24.897	26.678		538	18.05	37.887	538	35.248	14.335		538	229.609	445.858	538	231.314	57.3295
539	312.71	27.414	539	68.785	15.869		539	33.078	45.704	539	41.466	11.798		539	242.804	489.543	539	228.541	57.3026
540	143.998	32.437	540	153.572	13.345		540	42.975	48.855	540	42.237	10.784		540	209.93	445.951	540	194.419	53.2227
541	73.246	33.303	541	323.429	27.086		541	44.943	43.514	541	35.792	11.614		541	155.04	353.09	541	134.984	42.3908
542	54.448	23.769	542	543.754	54.246		542	41.654	28.883	542	25.942	14.932		542	91.354	230.953	542	74.647	25.8073
543	37.234	16.135	543	737.267	79.696		543	31.825	11.784	543	15.067	17.984		543	41.874	121.576	543	30.241	9.0013
544	12.588	10.376	544	803.902	88.437		544	19.532	2.952	544	4.336	17.198		544	12.23	51.92	544	6.588	2.7792
545	5.519	8.288	545	725.524	79.363		545	5.279	0.255	545	0.178	15.458		545	0.174	16.444	545	0	0
546	0.201	10.779	546	544.615	59.042		546	0	1.027	546	0	10.248		546	0	8.715	546	0	0
547	2.69	11.469	547	344.006	38.094		547	0	5.413	547	0.592	3.184		547	0	10.212	547	0	0.8828
548	5.042	13.034	548	190.285	22.885		548	0	7.853	548	4.014	0.289		548	0.113	21.107	548	0	7.0378
549	3.365	6.928	549	110.385	13.284		549	0.109	6.129	549	8.665	0.24		549	0.575	32.597	549	0	16.7126
550	3.235	0.764	550	88.567	7.256		550	0.796	1.718	550	10.866	0		550	0.975	46.671	550	0.717	26.2645
551	6.88	0.158	551	81.514	2.513		551	1.3	0	551	9.978	0		551	1.731	62.511	551	3.489	29.9098
552	9.862	0.745	552	59.178	0.547		552	1.202	1.755	552	9.184	0		552	2.911	78.795	552	5.175	27.9078
553	14.773	2.135	553	34.644	4.155		553	0.726	9.659	553	9.547	0		553	5.716	86.374	553	5.87	19.9961
554	22.24	14.31	554	22.95	14.348		554	2.512	22.825	554	10.44	0		554	6.682	77.947	554	7.554	20.8771
555	23.594	23.999	555	17.622	26.472		555	4.471	36.8	555	12.885	0		555	5.526	66.228	555	9.034	21.2688
556	21.85	31.825	556	16.975	35.166		556	6.499	47.3	556	13.861	0		556	2.553	53.577	556	8.413	18.4907
557	16.319	34.895	557	14.327	39.897		557	5.586	51.111	557	12.498	0		557	1.033	39.533	557	5.422	9.7217
558	10.211	34.942	558	20.577	49.965		558	3.496	47.024	558	9.406	0		558	0.115	27.35	558	2.951	1.6576
559	3.849	36.819	559	26.4	48.092		559	0.871	37.071	559	5.599	0		559	0.975	14.316	559	1.881	0.8254
560	0.564	37.002	560	28.568	39.43		560	0	22.608	560	2.677	0		560	3.905	6.9	560	2.584	0.5349
561	2.573	35.92	561	26.154	29.651		561	0	5.178	561	0.875	4.4		561	3.502	6.05	561	4.56	4.5253
562	2.418	35.855	562	19.642	20.629		562	0.053	4.936	562	3.492	14.691		562	0.914	8.167	562	4.253	12.7159
563	2.752	26.277	563	13.41	14.728		563	4.113	4.7	563	9.196	20.993		563	0.103	7.746	563	1.975	23.9529
564	4.153	17.677	564	4.237	8.69		564	8.295	3.77	564	15.141	20.643		564	0	4.085	564	0.536	34.9219
565	11.484	12.516	565	2.623	3.887		565	8.185	10.505	565	17.15	15.322		565	0	1.481	565	0.688	39.1455
566	36.32	14.599	566	6.596	0.187		566	4.81	14.947	566	14.67	8.041		566	0.249	1.022	566	2.452	34.5731
567	86.442	23.96	567	7.453	0		567	0.975	13.085	567	7.183	2.558		567	3.191	0.304	567	4.249	24.7188
568	166.483	29.816	568	7.393	0		568	0	10.3	568	0.786	1.087		568	5.325	0	568	5.798	14.1267
569	274.088	27.25	569	8.566	1.688		569	0	11.232	569	0	0.236		569	5.833	0.887	569	6.627	6.2174
570	367.344	17.231	570	17.735	10.884		570	0	18.659	570	0	0		570	5.354	2.342	570	5.846	4.4046
571	409.815	7.808	571	45.499	26.019		571	0	33.248	571	0	0		571	6.106	3.712	571	5.163	7.5365
572	378.584	3.899	572	99.776	36.43		572	0	50.909	572	0	0		572	7.859	7.303	572	5.887	12.9021
573	284.866	3.861	573	184.823	39.136		573	0	66.504	573	0	0.16		573	11.484	15.309	573	7.987	18.9014
574	170.812	1.981	574	295.239	35.101		574	0	73.325	574	0	5.861		574	15.87	25.726	574	11.179	24.941
575	78.017	0.139	575	384.279	27.385		575	0.805	66.235	575	0	16.898		575	20.495	34.35	575	15.339	29.3778
576	21.013	1.271	576	408.818	15.51		576	6.574	46.587	576	0	22.296		576	24.355	35.066	576	19.681	30.9105
577	0.025	8.084	577	372.931	3.987		577	14.256	23.842	577	0	21.512		577	25.597	31.196	577	22.54	28.8227
578	0.199	15.974	578	270.624	0.865		578	19.99	9.733	578	0	14.456		578	22.793	21.995	578	23.151	25.5216
579	6.757	18.776	579	154.342	3.209		579	25.258	5.545	579	0	14.579		579	17.516	9.995	579	20.027	25.2584
580	10.938	12.336	580	66.795	6.319		580	35.088	4.933	580	1.133	10.208		580	13.788	0.049	580	15.373	20.5622
581	11.455	10.415	581	14.797	11.04		581	57.046	10.665	581	13.186	4.716		581	8.484	2.251	581	12.153	18.736
582	13.492	9.218	582	0.103	13.743		582	107.717	22.453	582	41.966	1.259		582	4.26	0.176	582	7.772	15.6546
583	13.403	5.555	583	0.009	12.672		583	231.503	35.126	583	183.765	0.019		583	1.994	1.556	583	3.89	10.4327
584	9.716	1.216	584	8.103	11.951		584	536.387	56.143	584	452.503	0		584	0.46	7.84	584	1.924	3.0867
585	3.943	0	585	10.98	6.187		585	976.102	81.207	585	811.199	0		585	0.085	16.678	585	0.276	0.0559
586	0.657	0.889	586	11.286	4.656		586	1446.62	95.02	586	1178.8	0		586	0.418	21.8	586	0.028	0
587	0	4.616	587	13.424	1.737		587	1764.52	94.501	587	1404.05	0		587	1.433	26.73	587	0.47	0.47
588	0	6.641	588	13.565	0		588	1800.71	82.221	588	1396.04	0		588	3.661	23.968	588	1.758	6.9996
589	0.246	9.877	589	10.176	0		589	1521.93	61.716	589	1159.58	0.388		589	7.467	19.744	589	4.23	9.9548
590	0.514	24.952	590	4.251	0.893		590	1015.42	37.185	590	770.634	3.101		590	10.252	12.072	590	8.154	9.5465
591	1.16	40.52	591	0.721	4.267		591	537.359	15.902	591	406.767	7.721		591	11.109	3.6	591	10.132	8.106
592	20.717	68.868	592	0	8.448		592	249.12	3.632	592	194.934	13.785		592	10.997	0.272	592	10.365	9.1436
593	87.726	125.931	593	0	11.338		593	107.069	3.678	593	88.569	23.369		593	10.816	0	593	10.22	13.6309
594	199.367	194.012	594	0.195	10.074		594	49.041	15.325	594	40.106	33.081		594	10.996	0.014	594	10.252	17.5862
595	337.655	251.797	595	0.565	5.218		595	21.579	33.87	595	14.167	38.653		595	10.317	1.62	595	10.59	15.6071
596	456.824	277.423	596	0.917	0.617		596	18.13	49.416	596	14.987	35.399		596	8.518	2.868	596	10.341	6.7724
597	502.927	256.864	597	17.17	1.588		597	17.639	51.398	597	12.744	20.809		597	4.725	5.226	597	8.367	0.8843
598	450.172	197.373	598	80.817	12.083		598	15.175	50.588	598	6.7	5.953		598	0.73	9.436	598	4.169	0
599	325.009	121.77	599	189.682	36.48		599	9.245	50.031	599	6.105	0.449		599	0	10.542	599	0.669	1.8463
600	184.517	53.562	600	327.948	63.003		600	0.017	52.884	600	7.326	1.591		600	0	8.196	600	0	8.6525
601	80.487	12.49	601	451.23	76.922		601	3.786	83.323	601	1.892	9.366		601	0	4.557	601	0	15.2783
602	31.304	3.674	602	504.525	68.533		602	43.046	153.896	602	0	21.375		602	2.09	4.409	602	0	16.6145
603	6.937	2.384	603	458.195	42.567		603	121.048	275.778	603	13.952	47.46		603	19.559	6.717	603	4.822	15.5291
604	0.176	1.989	604	335.328	15.489		604	243.777	429.297	604	66.845	85.322		604	70.232	8.428	604	32.322	17.4638
605	0	3.573	605	193.327	0.349		605	412.814	601.546	605	172.054	133.637		605	133.6	8.373	605	88.808	23.8372
606	0	6.961	606	84.518	0.511		606	592.069	698.617	606	313.715	174.079		606	187.749	6.313	606	155.361	32.5932
607	0	9.962	607	33.482	5.338		607	714.953	686.813	607	484.098	201.061		607	212.903	5.431	607	213.096	36.7664
608	0	2.532	608	7.632	16.773		608	739.968	569.457	608	611.535	201.05		608	199.492	3.533	608	233.831	29.8679
609	0	0	609	0.197	22.882		609	638.097	389.638	609	654.725	173.988		609	151.302	3.53	609	207.833	16.2669
610	0	0	610	0	25.947		610	473.966	211.867	610	587.736	136.018		610	96.919	2.846	610	153.218	2.7462
611	0.204	0	611	0	28.708		611	277.956	77.887	611	442.302	95.565		611	50.577	2.042	611	93.89	0
612	0.113	0	612	0	30.243		612	131.838	11.711	612	276.465	60.159		612	19.026	0.539	612	44.984	0
613	0	0	613	0	34.104		613	47.146	0.726	613	131.363	29.604		613	4.1	0	613	13.939	0
614	0.65	6.164	614	0	39.047		614	10.893	0	614	36.555	3.027		614	0.607	0	614	2.977	0
615	2.428	15.917	615	0	35.971		615	0.196	0.014	615	7.192	0.87		615	0.573	0	615	2.006	0
616	4.056	20.095	616	0.172	25.576		616	0	0	616	0	0		616	3.788	0.643	616	0.277	0
617	4.019	15.033	617	0.136	12.502		617	0	0.107	617	0	0		617	9.187	0.284	617	2.547	0
618	3.628	4.763	618	0	9.961		618	0	0	618	0	0		618	11.902	0	618	5.364	0
619	5.282	0.352	619	0.6	10.847		619	0	6.696	619	0	1.08		619	12.157	7.606	619	3.652	0
620	11.363	2.012	620	2.297	8.607		620	5.179	21.465	620	0.175	0		620	15.55	28.06	620	7.159	5.4158
621	14.993	14.189	621	4.028	4.934		621	13.684	28.791	621	6.022	0		621	28.577	79.351	621	12.006	10.8443
622	13.481	36.696	622	4.15	1.213		622	23.706	23.899	622	14.4	3.248		622	48.621	147.916	622	21.641	15.2386
623	8.984	56.452	623	3.739	0.976		623	32.463	9.132	623	24.882	6.466		623	75.962	233.903	623	40.356	21.2803
624	5.946	62.433	624	5.155	2.847		624	32.784	0.095	624	33.022	12.597		624	106.465	324.096	624	65.123	29.9693
625	5.212	59.234	625	10.818	3.3		625	26.66	3.151	625	32.787	18.888		625	127.148	378.934	625	94.006	44.1355
626	4.675	47.64	626	14.98	1.385		626	19.292	3.814	626	26.372	20.913		626	133.56	397.53	626	118.587	56.9219
627	8.802	38.363	627	13.823	0.223		627	13.314	7.885	627	19.242	12.241		627	116.626	356.751	627	133.638	62.1023
628	24.104	35.07	628	9.484	0.315		628	6.77	11.963	628	13.173	2.618		628	85.484	272.435	628	122.041	57.7203
629	61.723	40.686	629	6.172	0.391		629	1.694	10.683	629	6.701	0		629	52.235	180.054	629	94.929	46.5526
630	127.565	59.623	630	5.296	1.679		630	0.481	12.388	630	1.568	0		630	27.22	97.715	630	62.415	36.3767
631	216.557	90.103	631	4.732	4.133		631	0.149	17.916	631	0.454	2.18		631	10.817	42.493	631	33.789	28.5377
632	305.923	121.548	632	8.228	3.806		632	0	30.097	632	0.262	7.853		632	0.798	17.016	632	15.259	20.0439
633	357.028	139.592	633	22.405	1.254		633	0	41.827	633	0	12.48		633	0	10.133	633	3.116	10.1417
634	340.728	134.341	634	57.691	0		634	0	49.506	634	0	17.643		634	0	10.908	634	0	1.5668
635	269.126	111.274	635	120.832	0.596		635	0.011	53.766	635	0	17.054		635	0.025	9.869	635	0	0
636	173.871	81.103	636	207.634	7.686		636	0.057	56.332	636	0	13.872		636	1.4	12.315	636	0	3.204
637	88.188	55.09	637	297.075	17.683		637	0.943	53.967	637	0.087	8.304		637	2.33	11.015	637	0.692	12.8523
638	38.153	36.092	638	353.15	21.225		638	1.798	48.861	638	0.971	6.207		638	2.33	7.703	638	2.188	20.4826
639	18.61	22.18	639	344.438	16.753		639	0.487	42.486	639	1.562	6.024		639	1.929	1.713	639	2.979	21.9835
640	15.896	16.462	640	276.286	5.782		640	0	32.879	640	0.247	2.095		640	3	0.493	640	1.623	20.3343
641	21.553	15.152	641	181.715	0		641	0	21.824	641	0	0.376		641	2.433	0.891	641	2.737	20.0149
642	27.666	7.988	642	94.427	0		642	0	14.726	642	0	0		642	1.379	0.791	642	2.626	23.1666
643	31.267	1.354	643	41.094	0		643	0	12.884	643	0	0.343		643	1.027	0.051	643	1.579	26.8249
644	31.762	0	644	19.916	0		644	0.198	17.849	644	0	2.904		644	2.876	0	644	1.021	26.9114
645	27.069	2.908	645	16.086	0		645	7.649	25.311	645	0.473	11.075		645	9.147	0	645	1.925	21.8946
646	21.606	1.047	646	21.212	0		646	20.72	29.902	646	9.371	25.534		646	15.506	0	646	6.225	15.5157
647	16.189	0.123	647	27.311	0		647	28.956	37.678	647	22.352	40.981		647	17.228	0.593	647	12.335	11.1112
648	8.166	2.248	648	30.887	0.769		648	29.561	48.353	648	30.229	52.767		648	14.327	7.913	648	15.43	10.3388
649	1.801	6.458	649	31.417	1.196		649	23.762	53.812	649	30.251	57.352		649	7.517	14.692	649	14.927	13.0149
650	0	9.658	650	27.168	1.346		650	15.36	56.285	650	23.999	51.189		650	1.973	14.829	650	9.017	12.8383
651	0	9.996	651	18.709	1.429		651	7.543	53.384	651	15.253	41.14		651	0.23	10.343	651	1.943	3.8162
652	0.04	10.568	652	15.245	0		652	1.842	47.869	652	7.085	26.816		652	1.438	5.353	652	0	0
653	0	10.674	653	13.127	0		653	0.176	41.951	653	1	15.169		653	4.138	6.331	653	0	0
654	0.065	10.593	654	7.211	12.53		654	0.532	36.296	654	0.14	6.753		654	5.819	18.81	654	1.96	0.8337
655	0	9.186	655	2.051	32.013		655	0	31.045	655	0.219	6.265		655	5.242	37.943	655	3.358	3.1658
656	0	7.954	656	0	42.859		656	0	25.231	656	0	13.431		656	4.095	55.754	656	2.536	4.2999
657	0.005	8.101	657	0.472	41.579		657	0.47	20.964	657	0	21.748		657	7.391	68.609	657	0.683	5.6363
658	1.699	8.922	658	0.946	29.83		658	1.448	15.579	658	1.076	26.612		658	10.605	76.512	658	2.312	8.2467
659	6.414	11.672	659	2.021	9.744		659	1.631	11.036	659	1.865	27.25		659	11.286	83.584	659	4.603	9.4427
660	12.956	16.913	660	1.24	0.107		660	2.619	3.352	660	3.242	28.604		660	9.51	86.899	660	7.045	11.796
661	19.029	12.904	661	0.586	0		661	0.775	0	661	3.551	34.947		661	5.65	82.405	661	6.418	20.1909
662	21.111	2.587	662	0	0		662	2.585	0	662	1.887	47.714		662	2.927	68.637	662	6.29	24.9947
663	20.346	0	663	0	0		663	3.665	0	663	3.655	62.334		663	2.773	50.485	663	4.295	27.7206
664	19.897	0	664	0	0		664	5.637	0	664	4.53	72.78		664	7.747	34.106	664	2.042	30.3205
665	19.8	0.223	665	0	13.464		665	13.504	0	665	6.899	70.016		665	19.124	19.605	665	1.637	30.8545
666	23.864	3.576	666	5.658	34.132		666	20.701	0.45	666	14.522	60.287		666	33.796	8.047	666	1.486	27.9356
667	29.527	13.716	667	11.495	44.218		667	24.936	1.293	667	21.558	43.381		667	65.649	2.827	667	2.895	23.1159
668	31.638	17.85	668	15.505	46.643		668	23.463	1.549	668	25.819	30.985		668	125.546	0	668	9.407	18.1409
669	29.155	12.442	669	16.474	43.36		669	15.696	0.435	669	23.607	18.741		669	197.012	1.149	669	19.62	16.5903
670	21.725	3.357	670	15.843	37.241		670	6.594	0	670	15.341	11.824		670	251.18	13.305	670	39.471	20.14
671	12.626	0.609	671	15.748	30.721		671	0.571	0	671	8.091	10.332		671	265.736	33.278	671	80.31	25.9555
672	3.769	0.354	672	18.788	22.662		672	0.038	0.419	672	0.793	7.344		672	234.605	57.096	672	135.82	30.1805
673	0.265	7.873	673	24.345	14.047		673	0	0.422	673	0.053	2.026		673	170.94	78.381	673	186.933	30.7419
674	0	19.202	674	28.2	10.274		674	0	0	674	0	0.725		674	99.96	91.732	674	209.508	27.8245
675	0	30.601	675	27.663	7.986		675	0	0	675	0	0.297		675	43.439	93.19	675	195.223	23.9356
676	0.593	35.981	676	23.221	6.022		676	0	8.653	676	0	0.293		676	7.978	81.641	676	151.179	20.5376
677	4.373	35.088	677	16.297	9.12		677	0.698	24.307	677	0	0.691		677	0.454	60.616	677	96.163	18.4217
678	10.925	25.787	678	8.058	8.867		678	3.231	37.61	678	0.782	0		678	3.981	35.446	678	47.885	17.7407
679	15.259	13.344	679	1.618	9.818		679	5.698	41.63	679	3.672	0.427		679	4.904	17.403	679	15.343	17.7752
680	16.221	7.406	680	0	10.191		680	5.928	37.993	680	6.517	1.748		680	9.058	8.241	680	1.351	17.913
681	10.437	12.801	681	0	9.672		681	4.046	31.483	681	7.139	4.194		681	15.199	5.831	681	3.022	18.2067
682	5.981	28.233	682	0.055	8.224		682	11.556	21.305	682	5.926	10.979		682	19.938	7.561	682	8.713	18.5994
683	15.066	46.866	683	2.138	6.642		683	35.127	12.503	683	13.96	23.343		683	26.455	6.366	683	9.543	18.3125
684	42.148	63.202	684	10.286	13.181		684	81.172	17.722	684	37.815	39.433		684	37.305	7.879	684	13.148	20.2693
685	86.908	74.182	685	16.995	27.405		685	149.259	42.902	685	84.88	59.931		685	57.61	8.192	685	17.744	22.1941
686	140.833	79.148	686	21.118	37.762		686	222.622	83.668	686	148.435	75.738		686	86.91	3.092	686	21.493	22.3155
687	176.986	73.644	687	17.519	40.048		687	289.261	135.03	687	221.934	83.645		687	115.481	0.288	687	30.571	20.0815
688	188.475	67.18	688	10.192	35.69		688	298.484	170.519	688	275.683	80.344		688	134.716	0	688	45.343	19.9419
689	161.599	59.226	689	11.333	27.997		689	271.702	187.589	689	287.145	65.106		689	135.255	1.218	689	70.691	22.5727
690	116.881	55.486	690	28.501	21.347		690	209.032	173.008	690	252.904	40.49		690	115.736	6.053	690	101.204	28.1946
691	72.615	56.027	691	64.421	18.105		691	162.325	144.073	691	193.946	16.164		691	81.427	16.205	691	127.902	34.4866
692	40.209	59.132	692	113.285	17.966		692	137.064	105.225	692	149.231	5.41		692	48.272	25.411	692	133.603	36.8957
693	22.096	62.898	693	160.783	18.85		693	132.365	68.499	693	123.424	10.788		693	24.137	27.941	693	117.986	38.669
694	12.234	61.826	694	183.848	19.661		694	132.013	41.174	694	117.663	23.703		694	11.024	27.288	694	87.152	40.227
695	8.055	55.722	695	168.839	12.165		695	121.218	30.903	695	113.169	41.155		695	4.246	23.059	695	54.04	32.5721
696	5.904	46.418	696	131.529	7.839		696	98.207	37.38	696	101.94	47.581		696	0.39	16.384	696	26.868	21.5825
697	3.672	40.183	697	84.346	15.083		697	67.487	44.686	697	81.292	43.06		697	0	9.745	697	11.02	15.7502
698	1.629	42.383	698	50.013	35.852		698	35.364	51.046	698	52.56	28.875		698	0	5.767	698	5.063	11.1562
699	0.867	51.872	699	28.33	58.721		699	17.257	49.651	699	32.311	15.913		699	0.029	5.872	699	0.481	11.6979
700	1.316	61.135	700	16.761	76.839		700	2.641	39.51	700	15.378	18.883		700	1.07	9.291	700	0.003	12.8774
701	4.519	55.563	701	11.89	82.398		701	0	28.433	701	2.729	17.27		701	4.098	10.097	701	0	13.7124
702	8.337	38.966	702	9.143	71.369		702	6.423	20.519	702	0	15.539		702	6.151	6.781	702	0	12.9039
703	9.221	20.511	703	6.869	55.11		703	28.953	15.791	703	6.558	15.913		703	6.863	5.75	703	0.521	12.269
704	10.141	12.34	704	4.043	41.544		704	63.947	10.661	704	29.287	14.161		704	6.63	9.335	704	3.295	11.1456
705	11.077	16.154	705	1.254	30.737		705	96.382	4.911	705	63.662	11.09		705	7.649	12.756	705	5.59	10.063
706	10.645	25.051	706	0.238	27.052		706	114.78	0.661	706	96.403	8.102		706	8.737	15.485	706	6.771	11.4901
707	8.46	30.013	707	2.74	17.976		707	106.377	0	707	113.595	4.024		707	8.643	24.22	707	6.991	17.4099
			708	6.593	10.727		708	75.806	0.82	708	101.679	0.487		708	8.976	26.86	708	7.941	21.9934
			709	7.209	16.384		709	40.13	6.938	709	72.063	0.023		709	8.734	27.555	709	8.844	22.4686
			710	7.978	35.838		710	10.966	13.262	710	36.882	2.753		710	7.61	28.103	710	8.937	27.5508
			711	8.386	60.7		711	0	16.111	711	9.271	16.765		711	6.328	32.328	711	8.86	30.2396
			712	8.94	77.124		712	0	10.838	712	0	35.889		712	5.93	37.366	712	8.045	26.8755
			713	12.444	81.541		713	0	3.269	713	0	50.957		713	4.226	38.519	713	6.005	21.9421
							714	0.766	0	714	0	53.021		714	1.477	34.04	714	4.739	19.4377
							715	8.68	0.002	715	0.495	44.171		715	0.244	28.218	715	4.124	13.9577
							716	29.943	2.224	716	15.158	34.326		716	0	22.171	716	2.174	6.0857
							717	80.707	45.228	717	38.561	29.442		717	1.95	15.154	717	0.47	0.9565
							718	166.735	119.145	718	89.546	30.614		718	5.966	6.716	718	0.122	0
							719	269.535	208.355	719	176.645	32.16		719	10.246	1.422	719	1.392	0
							720	346.371	278.273	720	275.318	29.196		720	11.63	0	720	4.986	0.3847
							721	376.79	310.339	721	352.031	22.827		721	10.237	1.862	721	9.556	0.2025
							722	338.994	300.729	722	378.381	16.476		722	7.113	7.102	722	11.827	0.1377
							723	251.68	259.409	723	332.731	14.947		723	5.378	9.952	723	10.623	0.5267
							724	153.193	211.609	724	246.475	19.751		724	5.997	10.008	724	5.965	0.7965
							725	73.435	170.651	725	145.311	25.813		725	7.506	5.597	725	3.808	3.083
							726	25.344	141.682	726	70.216	27.818		726	6.966	2.058	726	4.055	6.143
							727	13.577	118.503	727	24.709	23.674		727	5.424	1.269	727	4.998	8.3184
							728	12.929	94.285	728	11.853	16.38		728	3.266	1.204	728	5.764	9.5955
							729	12.014	59.847	729	11.898	10.891		729	2.412	1.342	729	5.229	10.2441
							730	10.022	25.845	730	11.202	10.393		730	1.872	0	730	3.298	9.9413
							731	3.942	1.761	731	7.417	12.023		731	1.695	0	731	1.305	8.4044
							732	0.306	0	732	1.254	15.333		732	2.984	0	732	0.939	5.4609
							733	0.009	0	733	0	18.743		733	3.68	0.253	733	0.649	2.9496
							734	1.457	0	734	0	21.502		734	2.393	1.81	734	0.803	3.0014
							735	4.567	0	735	2.796	21.121		735	2.152	3.929	735	2.762	7.0526
							736	4.053	0	736	6.134	17.696		736	6.194	6.004	736	2.155	8.6972
							737	1.237	0	737	4.969	16.246		737	12.047	4.922	737	1.567	7.7771
							738	0	0	738	1.397	22.903		738	17.94	1.771	738	4.771	3.3366
							739	0	0	739	0	34.898		739	22.798	0.129	739	10.15	1.2264
							740	0	0	740	0	40.74		740	24.908	0	740	15.591	0.5174
							741	0	0	741	0	42.596		741	22.817	0	741	20.965	0
							742	0	0	742	0	46.646		742	16.7	0	742	23.826	0
							743	0.013	0	743	0	42.077		743	9.015	0.206	743	23.68	1.4453
							744	0	8.479	744	0.106	35.062		744	3.318	0	744	19.518	5.2663
							745	0	24.374	745	0	31.934		745	0.774	0.006	745	11.233	9.9683
							746	0	39.325	746	0	27.735		746	0.044	0.331	746	4.664	14.0311
							747	0	45.808	747	0	20.224		747	0.787	0	747	0.525	14.8813
							748	2.07	39.652	748	0	10.509		748	1.366	0.019	748	0.09	13.7934
							749	17.44	23.362	749	2.286	2.519		749	2.024	3.452	749	0.192	9.4322
							750	48.09	4.329	750	18.461	0.181		750	3.563	14.135	750	0.901	3.9023
							751	103.009	0	751	49.715	0.935		751	5.862	22.158	751	1.67	1.5913
							752	174.38	9.998	752	106.992	2.927		752	8.713	25.366	752	3.408	6.102
							753	242.359	40.55	753	181.329	1.3		753	10.748	22.304	753	5.946	16.4097
							754	276.779	73.852	754	256.095	0		754	10.785	15.896	754	8.73	27.9111
							755	268.583	92.702	755	288.437	0		755	8.23	7.423	755	10.832	34.3741
							756	215.852	88.142	756	281.84	0.409		756	4.72	1.202	756	11.526	31.9545
							757	145.504	65.667	757	223.013	4.861		757	3.449	9.236	757	9.368	22.206
							758	84.339	41.232	758	149.241	15.932		758	3	34.01	758	4.87	10.967
							759	44.487	27.183	759	84.104	29.823		759	2.997	69.576	759	2.669	1.0659
							760	23.666	24.305	760	40.267	41.464		760	2.02	131.409	760	2.486	0.0414
							761	14.658	29.226	761	20.462	43.855		761	1.139	207.273	761	3	0
							762	11.414	35.062	762	14.709	34.79		762	2.097	291.726	762	3.02	2.0633
							763	9.46	37.03	763	15.85	19.214		763	2.037	349.657	763	2.153	10.1697
							764	2.906	37.769	764	15.762	4.711		764	2.626	365.054	764	3.226	23.0906
							765	0	31.93	765	11.547	0		765	5.007	342.093	765	3.389	35.3082
							766	0	24.195	766	4.904	0.423		766	5.782	281.517	766	3.457	43.0351
							767	0	4.932	767	0	1.869		767	2.575	217.664	767	4.958	45.241
							768	0	0	768	0	1.163		768	1.949	154.946	768	6.348	42.4356
							769	1.902	0.7	769	0	2.685		769	4.271	98.787	769	2.962	37.2897
							770	4.224	2.503	770	0	7.576		770	5.18	53.208	770	0.058	30.9593
							771	5.276	5.465	771	2.008	10.672		771	5.475	28.508	771	3.78	26.2778
							772	2.201	14.879	772	2.978	11.531		772	2.716	9.447	772	5.663	26.4325
							773	0.105	26.486	773	1.48	11.447		773	0.358	1.057	773	5.432	26.3161
							774	0.388	34.652	774	0.493	11.926		774	0	1.472	774	4.433	20.6017
							775	0.532	39.174	775	1.038	11.68		775	0	5.88	775	1.611	15.4414
							776	1.765	43.139	776	0.812	4.155		776	0.549	7.841	776	0	10.6799
							777	0.269	44.332	777	1.746	1.266		777	2.792	5.615	777	0	5.401
							778	0.084	41.759	778	1.054	0		778	6.155	3.259	778	0	1.4849
							779	0.663	32.627	779	0.536	1.434		779	10.985	1.838	779	1.371	0.4862
							780	0.552	21.738	780	1.814	2.036		780	10.856	6.057	780	4.515	0
							781	0.737	10.832	781	1.841	6.98		781	4.77	9.109	781	9.449	0
							782	0.132	3.137	782	1.641	16.202		782	0	12.042	782	15.114	0
							783	0	0.856	783	0.83	20.853		783	0	14.43	783	24.015	1.8287
							784	0	3.31	784	0	22.331		784	0.036	17.629	784	17.395	1.4605
							785	0	13.722	785	0	23.283		785	1.255	20.707	785	7.025	0.9515
							786	0	27.4	786	0	22.895		786	13.884	19.617	786	0.475	0.018
							787	0.332	31.883	787	0	19.488		787	25.828	13.717	787	0	0.0616
							788	6.134	26.933	788	0.398	11.22		788	54.082	3.449	788	0	8.1146
							789	13.297	18.167	789	4.133	3.473		789	123.768	2.28	789	0	16.8189
							790	19.393	11.363	790	11.317	0		790	226.485	0.541	790	0	16.9398
							791	22.815	9.28	791	18.932	1.07		791	347.134	0.766	791	1.104	10.5209
							792	22.025	8.04	792	23.313	11.916		792	448.216	1.143	792	14.1	4.0415
							793	17.226	11.984	793	22.723	17.084		793	489.947	1.245	793	57.767	6.0441
							794	11.716	21.733	794	18.812	15.344		794	450.548	0.248	794	126.757	9.8489
							795	8.05	33.436	795	13.085	7.594		795	336.545	0	795	213.565	14.704
							796	5.696	37.04	796	8.131	0		796	199.44	0	796	298.751	18.6447
							797	4.065	29.407	797	5.339	0		797	101.458	3.803	797	351.771	21.0892
							798	2.517	16.257	798	3.195	1.144		798	45.309	11.324	798	347.768	22.1323
							799	1.162	2.686	799	1.327	1.18		799	17.625	16.739	799	284.493	22.09
							800	0	0	800	0.594	7.242		800	7.287	17.01	800	186.015	21.6062
							801	0	0	801	0	11.768		801	3.459	11.474	801	101.911	22.4592
							802	0	0	802	0	24.9		802	0.976	3.931	802	52.088	26.5155
							803	0	0	803	0	36.14		803	0.395	0	803	24.355	30.841
							804	1.121	0.842	804	0	39.893		804	2.864	0	804	12.821	33.1028
							805	2.034	2.376	805	0.509	32.559		805	7.58	0	805	9.695	35.5152
							806	3.102	5.398	806	1.925	18.945		806	14.068	1.953	806	7.582	36.6202
							807	2.555	4.558	807	3.795	3.703		807	19.745	12.165	807	5.059	34.1443
							808	0.187	4.964	808	2.888	0.121		808	22.27	28.89	808	4.314	29.0704
							809	0.981	3.598	809	0.783	3.669		809	20.5	37.613	809	7.861	23.8003
							810	8.931	2.102	810	1.259	12.451		810	14.989	36.256	810	12.749	18.7216
							811	20.198	1.027	811	6.953	23.914		811	6.93	25.931	811	18.569	14.0625
							812	30.591	0	812	18.141	34.634		812	1.779	11.813	812	21.707	10.025
							813	33.568	0	813	29.194	42.973		813	0.234	0.703	813	21.783	6.7142
							814	30.426	0	814	33.198	45.08		814	0.005	0	814	16.286	5.4855
							815	24.866	2.357	815	31.12	39.983		815	0.02	0	815	8.133	7.0686
							816	18.839	4.76	816	26.033	33.005		816	0.854	0.579	816	2.585	9.3388
							817	13	5.828	817	20.086	23.763		817	8.304	10.978	817	1.102	7.9094
							818	7.176	11.554	818	13.99	20.426		818	13.909	30.762	818	0.165	14.1946
							819	3.143	16.543	819	8.146	21.504		819		3.143	819	1.436	20.6772
							820	1.294	23.319	820	3.399	19.108		820		1.294	820	0.182	24.6989
							821	2.423	27.8	821	1.02	16.946		821		2.423	821	4.081	27.7904
							822	3.847	30.58	822	1.036	20.326		822		3.847	822	6.503	32.6467
							823	2.708	33.032	823	2.453	27.021		823		2.708	823
							824	0	36.076	824	1.372	35.999		824		0	824
							825	0	36.848	825	0	40.258		825		0	825
							826	0	33.584	826	0	42.989		826		0	826
							827	0	28.827	827	0	42.38		827		0	827
							828	2.763	23.975	828	0.008	44.811		828		2.763	828
							829	18.187	25.172	829	2.232	43.387		829		18.187	829
							830	42.568	36.043	830	15.958	37.054		830		42.568	830
							831	71.535	63.534	831	39.065	29.368		831		71.535	831
							832	96.643	101.067	832	66.395	24.463		832		96.643	832
							833	105.071	134.932	833	94.262	22.883		833		105.071	833
							834	95.376	150.689	834	102.142	25.241		834		95.376	834
							835	66.837	124.301	835	92.278	29.895		835		66.837	835
							836	38.169	89.294	836	66.951	35.097		836		38.169	836
							837	14.032	55.649	837	37.966	37.158		837		14.032	837
							838	3.251	32.857	838	12.626	32.689		838		3.251	838
							839	0.151	20.299	839	2.593	19.537		839		0.151	839
							840	6.562	16.28	840	0.312	4.831		840		6.562	840
							841	23.676	18.68	841	7.722	0.27		841		23.676	841
							842	52.544	21.198	842	24.259	1.339		842		52.544	842
							843	88.117	22.209	843	48.876	3.941		843		88.117	843
							844	123.534	23.121	844	82.948	4.273		844		123.534	844
							845	148.252	25.148	845	120.49	1.639		845		148.252	845
							846	149.605	28.605	846	145.497	0		846		149.605	846
							847	126.06	29.696	847	152.117	0.424		847		126.06	847
							848	93.374	26.543	848	136.459	0.135		848		93.374	848
							849	62.084	20.852	849	100.54	0		849		62.084	849
							850	37.62	16.626	850	64.496	0		850		37.62	850
							851	25.283	18.752	851	36.475	0		851		25.283	851
							852	18.851	25.731	852	21.828	0.398		852		18.851	852
							853	14.337	32.701	853	16.113	2.913		853		14.337	853
							854	12.762	37.553	854	12.131	8.861		854		12.762	854
							855	11.712	39.465	855	11.562	16.125		855		11.712	855
							856	8.996	33.558	856	10.792	21.827		856		8.996	856
							857	5.449	37.13	857	8.304	26.045		857		5.449	857
							858	4.218	33.523	858	4.753	27.24		858		4.218	858
							859	3.885	30.229	859	3.159	23.812		859		3.885	859
							860	5.754	25.409	860	2.553	17.05		860		5.754	860
							861	9.536	20.288	861	3.414	7.331		861		9.536	861
							862	12.505	8.608	862	5.736	1.694		862		12.505	862
							863	14.232	1.523	863	7.878	1		863		14.232	863
							864	12.728	0.085	864	9.49	0.54		864		12.728	864
							865	8.329	2.141	865	8.329			865		8.329	865

## Sheet: Figure 3
Figure 3B
PANC1	CD9				CD29				Alix				CD63				CD47				TSG101				MUC1				CD81				CD98				Syntenin				EGFR
	49.3	45.6	46.1	50.4	25.1	20.8	24.8	33.1	7.5	7.6	4.9	5.9	13.6	12.89	12.1	12.8	14.69	20.38	15.92	28.65	3.2	4.9	3.8	2.8	5.1	4.7	2.1	1.98	8.69	5.41	5.35	9.84	9.4	13.5	14.4	8.46	4.64	3.8	4	8.2	6.11	7.4	2.2	8.2
ASPC1	CD9				CD29				Alix				CD63				CD47				TSG101				MUC1				CD81				CD98				Syntenin				EGFR
	18.3579	16.6538	21.7663	22.192	12.3368	11.8125	15.3576	15.2627	7.32632	5.77072	5.86167		5.22105	6.54531	6.60414	9.51087	6.90526	6.77769	9.22235	7.56341	0.589474	3.36948	1.91481		0	0.580945	2.03204	0.996377	1.89474	4.1828	9.37866	13.1793	8.16842	9.64369	9.10512	12.5906	2.31579	0.929512	2.38374		0	0.852053	0	0
CAPAN2	CD9				CD29				Alix				CD63				CD47				TSG101				MUC1				CD81				CD98				Syntenin				EGFR
	28.8095	20.3008	17.4033	22.8296	7.61905	13.1579	8.9779	6.10932	1.90476	4.88722	4.41989	2.89389	0.47619	0	1.51934	2.89389	3.09524	10.1504	2.62431	6.43087	0	2.25564	0.276243	1.60772	9.7619	1.8797	6.07735	12.8617	6.66667	1.50376	2.34807	0	5.47619	7.14286	7.0442	5.46624	0	1.8797	2.48619	1.60772	2.38095	0	0	0
A549	CD9				CD29				Alix				CD63				CD47				TSG101				MUC1				CD81				CD98				Syntenin				EGFR
	42.4746	30.1035			22.0683	10.8184			0	0			18.1902	9.8777			9.32595	6.30292			0.83	0			23.361	16.3688			5.07849	1.22295			20.868	13.7347			5.35549	1.03481			0	0

## Sheet: Figure 4b
Figure 4b	PANC1
	# Tetraspanins per EV	PANC1	CAPAN	ASPC1	A549		# Biomarkers per EV	PANC1	CAPAN	ASPC1	A549
	# Markers	Frequency	Frequency	Frequency	Frequency		# Markers	Frequency	Frequency	Frequency	Frequency
	0	24.8	52.7	44.9	20		0	5.9488	23.1511	21.4737	5.685
	1	46.6	36	35.4	36.1		1	11.9729	28.6174	23.4947	15.1445
	2	23.4	9.3	13.6	35.6		2	19.2583	20.2572	16.5895	19.5713
	3	5.2	2	6	8.4		3	19.2583	11.254	11.5368	21.6682
							4	15.8321	7.3955	8.84211	15.4706
							5	11.3893	3.53698	5.05263	8.99348
							6	7.04066	0.96463	4.33684	5.21901
							7	5.08283	0.321543	2.52632	3.30848
							8	2.42846	1.92926	1.97895	1.91053
							9	0.92244	0.643087	1.51579	1.86393
							10	0.564759	0.96463	1.01053	0.83877
							11	0.301205	0.96463	1.64211	0.326188

## Sheet: Figure 5
Figure 5	PANEL A
	KRAS	A549	LS180	ASPC1	PANC1	CAPAN-2
		26.7857	20	39.171	47.7971	12.2018
		23.304	17.1171	42.2074		14.4789
		30.8318	30.7624	30.9293	42.2372	14.3564
		28.4908	11.1776	39.1733	46.6165	12.6524
	CD63	A549	LS180	ASPC1	PANC1	CAPAN-2
		7.97991	3.22807	8.46468	13.6182	3.34015
		6.1674	3.1185	9.76349		3.65951
		7.9566	6.64894	7.28155	11.9576	4.45545
		8.62423	2.32868	6.3541	15.6821	4.11585
	CD81	A549	LS180	ASPC1	PANC1	CAPAN-2
		5.18973	4	7.82253	7.47664	1.77232
		3.78855	2.6334	8.24742	10.4143	1.67064
		4.97288	5.4078	5.40915	7.13597	1.85644
		4.92813	2.46174	6.3541	9.23738	1.75305
	CD9	A549	LS180	ASPC1	PANC1	CAPAN-2
		12.6116	6.59649	12.1424	15.0868	3.74915
		9.60352	5.12821	13.8872	16.5733	4.61416
		13.6076	10.461	10.8877	7.13597	3.71287
		13.9117	3.26015	9.87045	14.9302	4.11585
	Any	A549	LS180	ASPC1	PANC1	CAPAN-2
		17.9129	10.807	21.7747	26.3017	6.4758
		14.3172	8.73181	23.6507	37.626	7.55768
		18.9873	18.4397	18.2386	17.7435	7.67327
		19.0452	6.38723	18.5688	28.3566	7.62195
	PANEL B
			CD63				CD81				CD9				All 3 Tetraspanins
		LS180	0.838596	0.817814	0.783862	0.791667	0.8	0.846154	0.824207	0.779762	0.670175	0.700405	0.659942	0.708333	0.459649	0.489879	0.400576	0.428571
		ASPC1	0.783905	0.768678	0.764574	0.837795	0.800298	0.804598	0.825112	0.837795	0.690015	0.670977	0.647982	0.748031	0.444113	0.439655	0.410314	0.525984
		PANC1	0.715084	0.73535	0.716895	0.663594	0.843575	0.837429	0.83105	0.801843	0.684358	0.587902	0.83105	0.679724	0.449721	0.385633	0.579909	0.391705
		A549	0.702083	0.747253	0.741935	0.697297	0.80625	0.884615	0.83871	0.827027	0.529167	0.681319	0.558651	0.511712	0.33125	0.478022	0.384164	0.331532
		CAPAN-2	0.726257		0.689655	0.674699	0.854749		0.87069	0.861446	0.692737		0.741379	0.674699	0.469274		0.465517	0.39759

## Sheet: Figure 6a
Figure 6a		PANC1 Positivity																	CAPAN-2 Marker Positivity
		CD63	CD47	TSG	MUC1	CD81sc	CD98	SYN	EGFR	CD9	CD29	ALIX	CNX	CD63-CD81	CD9-CD81	CD63-CD9	CD81-CD63-CD9		CD63	CD47	TSG	MUC1	CD81sc	CD98	SYN	EGFR	CD9	CD29	ALIX	CNX	CD63-CD81	CD9-CD81	CD63-CD9	CD81-CD63-CD9
		0	0	0	0	0	0	0	0	0	0	0	0	0	0	0	0		0	1	0	0	0	0	1	0	0	0	0	0	0	0	0	0
		0	0	1	0	0	0	0	1	0	1	0	0	0	0	0	0		0	0	0	0	0	0	0	0	0	0	0	0	0	0	0	0
		0	0	0	0	0	0	0	0	1	0	0	0	0	0	0	0		0	0	0	0	1	1	1	1	0	0	0	0	0	0	0	0
		1	0	0	0	0	0	1	1	0	0	1	0	0	0	0	0		1	1	0	0	0	0	0	0	0	1	0	0	0	0	0	0
		0	0	0	0	0	0	0	0	0	0	0	0	0	0	0	0		0	0	0	0	1	0	0	0	0	0	0	0	0	0	0	0
		0	0	0	0	1	0	0	0	0	1	0	0	0	0	0	0		0	0	0	0	0	0	0	0	0	1	0	0	0	0	0	0
		0	0	0	0	1	0	0	0	0	0	1	0	0	0	0	0		1	0	0	1	1	1	1	1	1	0	0	0	1	1	1	1
		0	1	1	0	1	1	1	1	1	1	0	0	0	1	0	0		1	1	0	1	1	1	0	1	1	0	0	0	1	1	1	1
		0	0	0	0	0	0	0	0	1	0	0	0	0	0	0	0		0	0	0	0	0	1	0	0	1	1	0	0	0	0	0	0
		0	0	0	0	0	0	0	0	0	0	0	0	0	0	0	0		0	1	0	0	1	1	1	1	0	1	0	0	0	0	0	0
		0	1	0	0	0	0	0	0	0	1	1	0	0	0	0	0		0	1	0	0	0	0	0	0	0	0	0	0	0	0	0	0
		0	1	0	1	1	1	0	1	1	1	0	0	0	1	0	0		0	1	1	0	0	0	0	0	0	0	0	0	0	0	0	0
		0	1	0	0	0	0	0	0	1	1	0	0	0	0	0	0		0	1	0	1	1	1	1	1	1	0	0	0	0	1	0	0
		0	0	0	0	0	0	0	0	1	1	0	0	0	0	0	0		0	0	0	0	0	0	0	0	0	0	0	0	0	0	0	0
		0	0	0	0	0	0	0	0	0	0	0	0	0	0	0	0		1	0	1	1	0	1	0	0	1	1	0	0	0	0	1	0
		0	0	0	1	0	0	0	0	0	0	0	0	0	0	0	0		0	1	0	0	1	0	0	0	0	0	0	0	0	0	0	0
		0	0	0	0	1	0	0	0	0	0	0	0	0	0	0	0		0	0	0	0	0	0	0	1	0	0	0	0	0	0	0	0
		0	0	0	0	0	0	0	0	0	0	0	0	0	0	0	0		0	0	0	0	1	0	0	1	0	0	0	0	0	0	0	0
		0	0	0	1	0	0	0	0	0	0	0	0	0	0	0	0		0	0	0	1	1	0	1	0	1	0	0	0	0	1	0	0
		0	0	0	0	0	1	0	0	0	1	0	0	0	0	0	0		0	1	0	0	0	0	0	0	1	0	0	0	0	0	0	0
		0	0	1	1	0	0	0	0	1	0	0	0	0	0	0	0		0	0	1	0	0	0	0	0	0	1	0	0	0	0	0	0
		0	0	0	1	0	0	0	0	0	0	0	0	0	0	0	0		0	0	0	0	0	1	0	0	1	0	0	0	0	0	0	0
		1	0	0	1	0	0	1	0	1	1	0	0	0	0	1	0		1	0	1	0	1	0	0	0	1	1	0	0	1	1	1	1
		0	0	0	0	0	0	0	0	0	1	0	0	0	0	0	0		0	0	0	0	0	0	0	0	0	0	0	0	0	0	0	0
		0	0	0	0	0	0	0	0	0	0	0	0	0	0	0	0		0	0	0	0	0	0	0	0	0	0	0	0	0	0	0	0
		0	1	0	0	0	0	0	0	0	1	1	0	0	0	0	0		0	1	0	1	1	0	1	0	0	0	0	0	0	0	0	0
		0	0	0	0	1	0	0	0	0	0	0	0	0	0	0	0		0	0	0	0	0	0	0	1	0	0	0	0	0	0	0	0
		1	1	1	0	0	1	0	0	0	1	0	0	0	0	0	0		0	0	0	0	1	0	0	0	1	1	0	0	0	1	0	0
		0	0	0	0	0	0	0	0	1	0	0	0	0	0	0	0		0	0	0	0	0	1	1	1	1	0	0	0	0	0	0	0
		0	0	0	0	0	0	0	0	1	1	0	0	0	0	0	0		0	0	0	1	0	0	0	0	0	0	0	0	0	0	0	0
		1	0	1	0	0	0	0	1	1	1	0	0	0	0	1	0		1	0	1	0	0	0	0	0	1	0	0	0	0	0	1	0
		0	0	0	1	1	0	0	0	0	1	0	0	0	0	0	0		0	0	0	0	0	0	0	0	0	0	0	0	0	0	0	0
		0	0	0	0	0	0	0	0	0	1	0	0	0	0	0	0		0	0	0	0	0	1	1	1	1	1	0	0	0	0	0	0
		0	0	0	0	0	0	0	0	1	1	0	0	0	0	0	0		0	0	0	0	0	0	0	0	1	0	0	0	0	0	0	0
		0	0	0	0	1	0	0	0	0	0	0	0	0	0	0	0		0	0	1	0	1	0	1	0	1	0	0	0	0	1	0	0
		1	1	1	1	1	1	1	1	0	0	0	0	1	0	0	0		0	1	1	0	1	0	0	1	1	1	0	0	0	1	0	0
		0	1	0	0	1	0	0	0	1	0	0	0	0	1	0	0		0	0	1	0	0	0	0	0	0	0	0	0	0	0	0	0
		0	0	0	0	0	0	0	1	0	1	1	0	0	0	0	0		0	0	0	0	0	0	0	0	0	0	0	0	0	0	0	0
		0	0	0	0	1	0	0	0	1	1	0	0	0	1	0	0		0	1	0	0	0	0	0	0	0	0	0	0	0	0	0	0
		0	0	0	1	0	0	0	0	1	1	0	0	0	0	0	0		0	0	0	0	1	0	0	0	0	0	0	0	0	0	0	0
		0	0	0	0	0	0	0	0	1	0	0	0	0	0	0	0		0	1	0	0	0	0	0	0	0	0	0	0	0	0	0	0
		0	1	1	0	0	0	0	0	0	0	0	0	0	0	0	0		0	0	0	0	0	0	0	0	0	1	0	0	0	0	0	0
		0	1	0	0	1	1	1	1	1	1	0	0	0	1	0	0		0	1	0	0	0	1	1	1	0	0	0	0	0	0	0	0
		1	0	0	0	1	0	0	0	0	0	0	0	1	0	0	0		0	1	0	0	1	0	0	0	0	0	0	0	0	0	0	0
		0	0	0	1	1	0	0	0	0	0	0	0	0	0	0	0		0	0	0	0	0	1	0	0	0	0	0	0	0	0	0	0
		0	0	0	0	0	0	0	0	0	0	0	0	0	0	0	0		1	0	1	0	0	0	0	0	1	0	0	0	0	0	1	0
		0	0	0	0	0	0	0	1	0	0	1	0	0	0	0	0		1	0	0	1	1	0	0	0	0	0	0	0	1	0	0	0
		0	1	0	0	0	0	0	0	0	1	0	0	0	0	0	0		1	0	0	1	0	0	0	1	0	0	0	0	0	0	0	0
		0	1	1	1	0	1	0	0	1	1	0	0	0	0	0	0		1	0	0	0	1	1	1	1	1	0	0	0	1	1	1	1
		1	1	0	0	0	0	0	0	0	1	0	0	0	0	0	0		0	0	0	1	0	0	1	0	1	0	0	0	0	0	0	0
		0	0	0	0	0	0	0	0	1	1	0	0	0	0	0	0		0	1	0	1	0	1	0	0	1	0	0	0	0	0	0	0
		0	0	0	0	0	0	0	0	0	0	1	0	0	0	0	0		0	0	0	0	0	0	0	0	0	0	0	0	0	0	0	0
		0	0	1	1	0	0	0	0	1	1	0	0	0	0	0	0		0	0	1	0	0	1	1	1	1	0	0	0	0	0	0	0
		0	0	0	0	0	0	0	0	1	1	0	0	0	0	0	0		0	0	0	0	1	0	1	0	1	0	1	0	0	1	0	0
		0	0	0	0	0	1	0	0	0	0	0	0	0	0	0	0		0	0	0	1	0	0	0	0	0	0	0	0	0	0	0	0
		0	0	0	0	0	0	0	0	0	0	0	0	0	0	0	0		1	1	0	0	0	0	0	0	1	0	0	0	0	0	1	0
		0	1	1	0	0	0	0	0	1	0	0	0	0	0	0	0		0	0	0	0	0	0	0	0	0	0	0	0	0	0	0	0
		0	0	0	1	0	0	0	0	0	1	0	0	0	0	0	0		0	0	0	0	1	0	0	0	0	0	0	0	0	0	0	0
		0	0	0	0	0	0	0	0	0	0	0	0	0	0	0	0		0	0	0	0	0	0	0	0	0	0	0	0	0	0	0	0
		0	0	0	1	0	0	0	0	0	0	0	0	0	0	0	0		0	0	0	0	0	0	0	0	0	0	0	0	0	0	0	0
		0	0	0	0	0	1	0	0	1	0	0	0	0	0	0	0		0	0	0	0	0	1	0	0	0	0	0	0	0	0	0	0
		0	1	0	1	0	0	1	0	0	0	1	0	0	0	0	0		1	1	0	0	1	0	1	0	1	1	1	0	1	1	1	1
		0	0	0	0	0	0	0	0	1	0	0	0	0	0	0	0		0	0	0	0	0	0	0	0	0	0	0	0	0	0	0	0
		0	0	0	0	0	0	0	0	1	0	0	0	0	0	0	0		1	0	1	0	1	1	1	1	1	1	1	0	1	1	1	1
		0	0	0	0	0	0	0	0	0	1	0	0	0	0	0	0		0	0	0	0	0	0	0	0	0	0	0	0	0	0	0	0
		0	0	0	1	0	1	0	0	1	1	1	0	0	0	0	0		0	0	0	0	0	1	0	0	0	0	0	0	0	0	0	0
		0	0	0	0	0	0	0	0	1	0	0	0	0	0	0	0		0	0	1	0	0	0	0	0	0	0	0	0	0	0	0	0
		1	0	0	0	0	0	0	0	0	0	0	0	0	0	0	0		0	0	0	0	0	0	1	0	1	0	0	0	0	0	0	0
		1	1	1	1	0	1	0	0	1	1	1	0	0	0	1	0		0	1	0	0	0	0	1	1	0	0	0	0	0	0	0	0
		0	0	0	1	0	0	0	0	0	0	0	0	0	0	0	0		1	1	0	0	1	1	1	1	0	0	0	0	1	0	0	0
		0	0	0	0	0	1	0	0	1	1	0	0	0	0	0	0		1	0	0	1	0	0	0	1	0	0	0	0	0	0	0	0
		1	0	0	0	0	0	0	0	1	0	0	0	0	0	1	0		1	1	0	0	0	1	0	0	0	1	1	0	0	0	0	0
		1	0	0	0	0	0	0	0	1	1	0	0	0	0	1	0		0	0	0	0	0	0	1	0	0	0	0	0	0	0	0	0
		0	0	1	1	0	0	0	0	1	1	0	0	0	0	0	0		1	0	0	0	0	0	0	0	1	1	0	0	0	0	1	0
		0	0	1	1	0	0	0	0	0	0	0	0	0	0	0	0		0	0	0	1	1	0	0	0	0	1	0	0	0	0	0	0
		0	0	0	0	0	0	0	0	1	0	0	0	0	0	0	0		0	0	0	0	0	0	1	0	0	0	0	0	0	0	0	0
		0	1	1	0	0	1	1	1	0	0	0	0	0	0	0	0		0	0	0	0	0	0	1	0	1	0	0	0	0	0	0	0
		0	0	0	0	0	0	0	0	1	0	0	0	0	0	0	0		1	0	1	1	0	1	0	0	0	1	0	0	0	0	0	0
		1	1	0	0	1	0	0	0	0	0	0	0	1	0	0	0		0	0	1	0	0	0	0	0	1	0	0	0	0	0	0	0
		0	0	0	1	0	0	0	0	0	0	0	0	0	0	0	0		1	0	0	1	1	0	1	0	1	0	1	0	1	1	1	1
		0	0	0	0	0	1	1	0	0	0	0	0	0	0	0	0		0	1	0	0	0	0	0	0	0	0	0	0	0	0	0	0
		0	0	0	0	0	0	0	0	1	0	0	0	0	0	0	0		0	0	0	1	0	0	0	0	0	0	0	0	0	0	0	0
		0	0	1	0	0	0	0	0	0	0	0	0	0	0	0	0		0	0	0	0	1	0	0	0	0	1	1	0	0	0	0	0
		0	0	0	0	0	0	0	0	0	0	0	0	0	0	0	0		1	0	0	0	0	0	1	1	0	0	0	0	0	0	0	0
		1	1	1	1	0	0	1	1	0	0	0	0	0	0	0	0		0	1	0	0	0	0	0	0	1	0	0	0	0	0	0	0
		1	0	0	1	0	0	0	0	0	0	0	0	0	0	0	0		0	0	0	0	0	0	1	0	0	1	0	0	0	0	0	0
		0	0	1	0	1	1	0	0	0	0	1	0	0	0	0	0		1	0	0	1	0	0	0	0	0	0	0	0	0	0	0	0
		0	0	0	0	0	0	0	0	1	1	0	0	0	0	0	0		0	0	0	0	0	0	0	0	1	0	0	0	0	0	0	0
		0	0	0	0	0	0	0	0	1	0	0	0	0	0	0	0		0	1	0	0	0	0	1	0	0	1	0	0	0	0	0	0
		1	0	0	1	0	0	0	0	1	0	0	0	0	0	1	0		0	0	0	0	0	0	0	0	0	1	0	0	0	0	0	0
		0	1	0	0	0	0	0	0	0	0	0	0	0	0	0	0		0	0	0	1	0	0	0	0	1	0	0	0	0	0	0	0
		0	0	0	0	0	0	0	0	0	0	0	0	0	0	0	0		0	1	0	0	0	1	0	0	1	0	0	0	0	0	0	0
		0	0	0	0	0	0	0	0	0	0	0	0	0	0	0	0		1	1	0	0	0	1	1	1	0	0	0	0	0	0	0	0
		0	0	0	0	0	0	0	0	0	0	1	0	0	0	0	0		0	0	0	1	0	0	0	1	0	1	0	0	0	0	0	0
		0	0	0	0	0	0	0	0	0	0	0	0	0	0	0	0		1	0	1	0	0	0	1	0	0	0	0	0	0	0	0	0
		0	0	0	0	0	0	0	0	0	0	0	0	0	0	0	0		0	0	0	0	0	0	0	0	1	1	0	0	0	0	0	0
		0	0	0	0	0	0	0	0	0	0	0	0	0	0	0	0		0	0	0	0	0	0	0	0	0	0	0	0	0	0	0	0
		0	1	0	0	1	1	0	0	1	1	0	0	0	1	0	0		0	0	0	0	0	0	0	0	1	0	0	0	0	0	0	0
		0	0	0	0	1	0	1	0	0	0	0	0	0	0	0	0		0	0	1	0	1	1	1	1	1	1	1	0	0	1	0	0
		1	0	0	0	0	1	1	0	1	0	0	0	0	0	1	0		0	0	0	1	1	0	0	0	1	0	1	0	0	1	0	0
		0	1	1	0	0	1	0	0	0	0	0	0	0	0	0	0		0	0	1	0	0	0	0	0	0	0	0	0	0	0	0	0
		1	1	0	0	0	0	0	0	1	0	0	0	0	0	1	0		1	1	0	0	0	0	0	0	1	0	1	0	0	0	1	0
		1	0	0	1	0	0	0	0	1	0	0	0	0	0	1	0		1	0	0	0	0	1	0	1	0	0	0	0	0	0	0	0
		0	0	0	1	0	1	1	1	0	0	0	0	0	0	0	0		0	0	0	0	0	0	0	0	1	0	0	0	0	0	0	0
		0	0	0	1	0	0	0	0	0	0	0	0	0	0	0	0		0	0	0	1	0	0	0	0	1	0	0	0	0	0	0	0
		0	0	0	0	0	0	0	0	0	0	0	0	0	0	0	0		0	0	0	0	0	0	0	0	1	0	0	0	0	0	0	0
		1	1	0	0	0	0	1	0	1	1	0	0	0	0	1	0		0	0	0	0	1	0	0	0	0	1	0	0	0	0	0	0
		0	0	0	0	0	1	1	1	0	1	0	0	0	0	0	0		0	0	1	1	0	1	1	0	0	0	1	0	0	0	0	0
		0	0	0	0	0	0	0	0	1	0	0	0	0	0	0	0		0	0	0	0	0	0	1	0	0	0	0	0	0	0	0	0
		0	1	0	0	0	0	0	0	0	1	0	0	0	0	0	0		0	1	0	1	0	0	1	0	1	0	0	0	0	0	0	0
		0	0	0	0	0	0	0	0	1	0	0	0	0	0	0	0		0	0	0	0	0	0	0	0	1	0	0	0	0	0	0	0
		0	0	0	0	0	0	0	0	1	0	0	0	0	0	0	0		1	0	0	0	1	0	0	1	1	1	0	0	1	1	1	1
		0	0	0	0	0	0	0	0	0	1	0	0	0	0	0	0		0	1	0	0	0	0	1	0	0	0	0	0	0	0	0	0
		1	0	0	0	0	0	0	0	0	1	0	0	0	0	0	0		0	1	0	0	0	0	0	0	1	0	0	0	0	0	0	0
		0	0	1	0	0	0	0	0	1	0	0	0	0	0	0	0		0	1	0	0	0	0	0	0	1	0	0	0	0	0	0	0
		1	0	0	0	1	1	0	0	1	1	1	0	1	1	1	1		0	1	0	0	1	0	0	0	0	0	1	0	0	0	0	0
		0	1	0	0	0	0	1	0	1	1	0	0	0	0	0	0		1	0	0	1	0	0	0	0	0	0	0	0	0	0	0	0
		0	0	0	0	0	0	0	0	0	1	1	0	0	0	0	0		0	0	0	0	0	0	0	0	1	0	0	0	0	0	0	0
		0	0	0	0	0	1	0	0	1	1	0	0	0	0	0	0		1	0	0	0	0	1	0	0	1	0	1	0	0	0	1	0
		0	0	0	0	0	0	0	0	1	1	1	0	0	0	0	0		0	0	0	0	0	0	0	0	0	0	0	0	0	0	0	0
		0	1	0	0	0	0	0	0	1	1	0	0	0	0	0	0		0	0	0	1	0	0	0	0	0	0	1	0	0	0	0	0
		0	0	0	0	0	0	0	0	0	1	0	0	0	0	0	0		0	0	0	0	0	0	0	0	0	0	0	0	0	0	0	0
		1	1	0	0	1	0	1	0	1	1	0	0	1	1	1	1		1	0	0	1	0	0	0	0	1	0	0	0	0	0	1	0
		0	0	1	1	0	1	0	0	0	0	0	0	0	0	0	0		0	0	0	1	0	0	0	0	0	0	0	0	0	0	0	0
		0	1	0	0	1	1	0	0	0	1	0	0	0	0	0	0		0	0	0	0	0	0	1	0	1	1	0	0	0	0	0	0
		0	0	0	0	0	0	0	0	0	0	0	0	0	0	0	0		1	0	0	0	1	0	0	0	1	1	1	0	1	1	1	1
		0	0	0	0	0	0	0	0	1	1	0	0	0	0	0	0		0	0	0	0	1	0	0	0	0	0	0	0	0	0	0	0
		0	0	0	1	0	0	0	0	0	0	1	0	0	0	0	0		0	0	0	1	0	0	1	0	0	0	1	0	0	0	0	0
		0	0	0	0	0	1	0	1	0	0	0	0	0	0	0	0		0	1	0	1	1	0	0	0	1	1	0	0	0	1	0	0
		0	0	0	0	0	1	1	0	0	0	0	0	0	0	0	0		0	0	0	0	0	0	0	0	0	0	0	0	0	0	0	0
		0	0	0	0	0	1	0	0	0	0	0	0	0	0	0	0		0	0	0	0	0	0	1	0	0	0	0	0	0	0	0	0
		0	1	0	0	0	1	1	0	0	1	1	0	0	0	0	0		0	0	0	1	0	0	1	0	0	0	0	0	0	0	0	0
		1	0	1	0	0	1	1	0	0	0	0	0	0	0	0	0		0	0	0	0	0	0	0	0	1	0	0	0	0	0	0	0
		0	0	0	1	0	0	0	0	0	1	0	0	0	0	0	0		1	1	1	1	0	0	0	1	0	0	0	0	0	0	0	0
		0	0	0	0	1	1	0	0	1	1	1	0	0	1	0	0		0	0	0	1	1	1	1	1	1	0	0	0	0	1	0	0
		0	0	0	0	0	0	0	0	0	1	0	0	0	0	0	0		1	0	0	0	1	0	0	0	0	1	0	0	1	0	0	0
		0	0	0	0	0	0	1	0	1	1	1	0	0	0	0	0		0	1	1	0	0	1	0	1	0	0	0	0	0	0	0	0
		0	0	0	0	1	1	1	0	1	1	0	0	0	1	0	0		0	0	0	0	0	0	0	0	1	0	0	0	0	0	0	0
		0	0	0	0	0	0	0	0	1	1	0	0	0	0	0	0		0	0	0	1	1	0	0	0	1	0	0	0	0	1	0	0
		1	1	0	0	0	0	0	0	0	0	0	0	0	0	0	0		0	0	1	0	0	1	0	0	1	0	0	0	0	0	0	0
		0	0	0	0	0	0	0	0	1	0	0	0	0	0	0	0		0	0	0	0	0	0	0	0	0	0	0	0	0	0	0	0
		1	0	1	0	0	1	1	1	0	1	0	0	0	0	0	0		0	0	0	0	0	0	0	0	1	1	0	0	0	0	0	0
		0	1	0	0	1	0	1	1	0	1	1	0	0	0	0	0		0	0	0	0	0	0	0	0	0	0	0	0	0	0	0	0
		0	0	0	0	0	0	0	0	0	0	0	0	0	0	0	0		1	0	0	1	0	0	0	0	1	0	0	0	0	0	1	0
		1	0	0	0	0	0	0	0	0	0	0	0	0	0	0	0		0	0	0	0	0	1	0	1	0	0	0	0	0	0	0	0
		1	1	1	0	1	1	0	0	1	0	0	0	1	1	1	1		0	0	0	0	0	1	0	0	1	1	0	0	0	0	0	0
		0	1	0	0	0	0	0	0	1	1	0	0	0	0	0	0		0	0	1	0	0	0	1	0	1	0	0	0	0	0	0	0
		0	0	1	0	0	1	1	1	1	1	0	0	0	0	0	0		1	1	0	0	0	1	0	0	1	1	0	0	0	0	1	0
		0	0	0	0	0	0	0	0	1	0	0	0	0	0	0	0		0	0	0	0	0	0	0	0	1	0	0	0	0	0	0	0
		0	0	0	0	0	0	0	0	1	0	0	0	0	0	0	0		1	0	0	0	0	1	0	0	0	0	0	0	0	0	0	0
		1	0	0	0	0	1	0	0	1	1	0	0	0	0	1	0		0	0	1	0	1	0	1	1	1	1	0	0	0	1	0	0
		0	0	0	0	0	0	0	0	1	1	0	0	0	0	0	0		0	0	0	0	0	1	0	1	1	1	1	0	0	0	0	0
		0	0	0	0	0	0	0	0	0	1	0	0	0	0	0	0		1	0	1	1	1	1	0	1	1	0	0	0	1	1	1	1
		0	0	0	0	0	0	0	0	0	0	0	0	0	0	0	0		0	0	1	0	0	1	0	1	0	0	0	0	0	0	0	0
		0	1	1	0	0	0	0	0	0	0	0	0	0	0	0	0		1	0	0	1	1	0	0	0	0	1	0	0	1	0	0	0
		1	0	0	0	0	0	0	0	0	0	0	0	0	0	0	0		0	0	0	0	0	0	0	1	1	0	1	0	0	0	0	0
		0	0	0	0	0	0	0	0	1	0	0	0	0	0	0	0		0	0	0	0	0	1	1	0	0	0	0	0	0	0	0	0
		0	0	0	0	0	0	0	0	0	0	0	0	0	0	0	0		1	0	0	0	0	0	0	0	1	0	0	0	0	0	1	0
		0	1	0	0	0	0	0	0	1	1	0	0	0	0	0	0		1	0	0	1	0	0	0	0	1	0	0	0	0	0	1	0
		0	1	0	0	0	0	0	0	0	1	0	0	0	0	0	0		0	0	0	1	0	0	1	0	1	1	1	0	0	0	0	0
		1	1	0	0	0	1	0	0	0	1	0	0	0	0	0	0		1	0	0	1	1	0	0	0	0	0	1	0	1	0	0	0
		0	1	0	0	0	1	0	0	0	1	0	0	0	0	0	0		0	0	1	0	0	0	0	1	0	0	0	0	0	0	0	0
		0	0	1	1	1	0	0	0	0	0	1	0	0	0	0	0		0	0	0	1	0	1	0	0	0	0	0	0	0	0	0	0
		0	0	0	0	0	0	0	0	1	1	1	0	0	0	0	0		0	0	1	0	0	0	0	0	1	1	0	0	0	0	0	0
		0	0	0	0	0	1	0	0	0	0	0	0	0	0	0	0		0	0	0	0	0	1	0	1	0	0	0	0	0	0	0	0
		0	1	0	0	0	1	0	0	0	0	0	0	0	0	0	0		0	0	0	1	0	0	0	0	0	0	0	0	0	0	0	0
		0	0	1	1	0	1	1	0	1	0	0	0	0	0	0	0		0	0	0	1	0	0	0	0	0	0	0	0	0	0	0	0
		0	1	1	0	1	1	1	1	1	1	0	0	0	1	0	0		0	0	0	0	1	1	0	0	0	1	0	0	0	0	0	0
		0	0	0	0	0	0	1	0	0	0	0	0	0	0	0	0		0	0	0	1	1	0	0	0	1	0	0	0	0	1	0	0
		0	0	0	0	0	0	0	0	1	1	0	0	0	0	0	0		0	0	0	0	0	0	0	0	0	0	0	0	0	0	0	0
		0	0	0	0	0	0	0	0	0	0	0	0	0	0	0	0		0	0	0	0	1	0	0	0	1	0	0	0	0	1	0	0
		0	1	0	0	0	1	0	0	1	1	0	0	0	0	0	0		0	1	0	1	0	1	0	0	0	1	0	0	0	0	0	0
		0	0	0	0	0	0	1	0	1	1	0	0	0	0	0	0		0	0	0	1	0	0	0	1	0	1	1	0	0	0	0	0
		1	0	0	0	0	1	0	0	1	0	0	0	0	0	1	0		0	1	1	0	1	0	1	0	0	0	0	0	0	0	0	0
		0	0	0	0	0	0	0	0	0	0	0	0	0	0	0	0		1	0	0	0	0	1	1	1	1	0	0	0	0	0	1	0
		0	0	0	0	1	1	1	0	1	0	0	0	0	1	0	0		0	0	0	1	0	0	0	0	0	0	0	0	0	0	0	0
		1	0	1	0	1	0	1	0	1	1	1	0	1	1	1	1		0	0	0	1	0	0	0	0	0	0	0	0	0	0	0	0
		0	0	0	0	0	0	1	0	0	1	0	0	0	0	0	0		0	0	1	0	0	0	0	0	0	1	1	0	0	0	0	0
		0	1	0	0	0	0	0	0	0	0	0	0	0	0	0	0		0	0	0	1	0	0	1	0	0	0	0	0	0	0	0	0
		0	0	0	0	0	0	0	0	1	0	0	0	0	0	0	0		1	0	0	0	0	0	1	0	0	1	0	0	0	0	0	0
		0	0	0	0	0	0	0	0	1	0	0	0	0	0	0	0		0	0	0	0	1	0	0	0	0	0	0	0	0	0	0	0
		0	1	0	0	1	1	0	0	1	1	0	0	0	1	0	0		0	0	0	0	0	0	0	0	0	0	0	0	0	0	0	0
		0	0	0	0	0	0	0	1	1	1	0	0	0	0	0	0		0	0	0	0	0	0	0	0	1	0	0	0	0	0	0	0
		0	1	1	1	0	0	1	0	0	0	1	0	0	0	0	0		0	1	0	0	0	0	0	0	0	0	1	0	0	0	0	0
		0	0	0	0	0	0	0	0	0	0	0	0	0	0	0	0		0	1	1	0	0	0	0	0	1	0	0	0	0	0	0	0
		0	0	0	0	0	0	0	0	0	0	0	0	0	0	0	0		0	0	0	0	0	1	0	0	1	0	1	0	0	0	0	0
		0	1	0	0	0	0	1	0	0	0	0	0	0	0	0	0		0	1	1	1	0	0	0	0	0	1	0	0	0	0	0	0
		1	1	0	0	1	1	1	1	1	1	1	0	1	1	1	1		0	0	0	1	0	0	0	0	0	0	1	0	0	0	0	0
		0	0	0	1	0	0	0	0	1	1	0	0	0	0	0	0		0	0	0	1	0	0	0	0	1	1	0	0	0	0	0	0
		1	1	1	1	0	1	1	0	1	0	0	0	0	0	1	0		0	1	0	0	0	0	0	0	1	0	0	0	0	0	0	0
		0	0	0	0	1	0	0	1	0	0	0	0	0	0	0	0		0	0	0	1	1	1	1	1	0	0	0	0	0	0	0	0
		0	0	0	0	0	0	0	0	0	0	0	0	0	0	0	0		0	0	0	1	1	1	1	1	1	1	0	0	0	1	0	0
		1	0	0	0	0	1	0	0	0	0	0	0	0	0	0	0		1	0	0	1	0	0	0	0	0	0	0	0	0	0	0	0
		0	0	0	0	0	0	0	0	1	1	1	0	0	0	0	0		0	0	0	0	0	0	0	0	0	0	1	0	0	0	0	0
		0	0	0	0	0	0	0	0	0	0	0	0	0	0	0	0		0	1	0	0	1	1	1	0	0	0	0	0	0	0	0	0
		0	0	0	1	0	0	0	0	1	0	0	0	0	0	0	0		0	0	0	0	0	1	0	0	0	1	1	0	0	0	0	0
		0	0	0	0	0	0	0	0	1	1	0	0	0	0	0	0		0	0	0	0	0	0	0	0	0	1	0	0	0	0	0	0
		1	0	1	1	1	0	0	0	0	0	0	0	1	0	0	0		0	0	0	0	0	0	0	1	1	0	0	0	0	0	0	0
		0	0	0	0	1	0	0	0	0	1	0	0	0	0	0	0		0	1	1	0	0	0	0	0	0	1	0	0	0	0	0	0
		0	0	0	0	0	0	0	0	1	1	0	0	0	0	0	0		0	1	1	0	1	1	1	1	0	0	0	0	0	0	0	0
		1	0	0	0	0	0	0	0	0	1	0	0	0	0	0	0		0	0	0	0	0	0	0	0	0	0	0	0	0	0	0	0
		1	0	1	0	0	0	0	0	1	1	0	0	0	0	1	0		1	0	1	1	1	1	1	1	0	1	0	0	1	0	0	0
		1	0	0	1	0	0	0	0	0	0	0	0	0	0	0	0		0	1	0	1	0	1	0	0	0	1	1	0	0	0	0	0
		1	0	1	0	1	0	1	1	0	1	0	0	1	0	0	0		0	1	0	0	1	0	0	1	0	0	0	0	0	0	0	0
		0	0	0	0	1	1	0	1	0	0	0	0	0	0	0	0		0	0	0	0	0	0	0	0	0	0	0	0	0	0	0	0
		0	0	0	0	0	0	0	0	0	0	0	0	0	0	0	0		0	0	0	1	1	0	1	1	0	0	0	0	0	0	0	0
		0	1	1	0	1	1	1	0	0	1	0	0	0	0	0	0		0	1	1	0	0	0	0	0	1	0	0	0	0	0	0	0
		0	0	0	1	0	0	0	0	0	0	0	0	0	0	0	0		0	0	0	0	1	0	0	0	0	0	0	0	0	0	0	0
		0	0	0	0	0	0	0	0	0	0	0	0	0	0	0	0		0	0	0	1	0	0	0	0	0	0	0	0	0	0	0	0
		0	0	0	0	0	0	0	0	0	1	0	0	0	0	0	0		0	0	0	1	0	1	0	1	1	0	1	0	0	0	0	0
		0	0	0	0	0	0	0	0	1	1	0	0	0	0	0	0		1	0	0	0	1	0	1	0	0	1	1	0	1	0	0	0
		0	0	0	0	0	0	0	0	0	1	1	0	0	0	0	0		0	0	0	1	0	0	0	0	1	0	0	0	0	0	0	0
		1	0	0	0	0	0	0	0	0	0	0	0	0	0	0	0		0	0	0	0	0	0	0	0	0	0	0	0	0	0	0	0
		1	1	0	0	0	1	0	0	1	1	0	0	0	0	1	0		0	0	0	1	0	1	0	0	0	0	0	0	0	0	0	0
		0	1	0	1	0	0	0	0	1	0	1	0	0	0	0	0		1	1	0	1	1	1	0	1	0	0	0	0	1	0	0	0
		0	1	0	1	0	0	0	0	0	0	1	0	0	0	0	0		0	1	0	0	0	0	1	0	1	1	1	0	0	0	0	0
		0	0	0	0	0	1	0	0	1	1	1	0	0	0	0	0		0	0	0	0	0	0	0	0	0	0	0	0	0	0	0	0
		0	0	0	1	0	0	0	0	0	0	0	0	0	0	0	0		0	1	0	1	0	0	0	0	0	0	0	0	0	0	0	0
		1	1	1	0	0	0	0	0	0	0	0	0	0	0	0	0		0	0	0	0	0	1	1	0	1	0	0	0	0	0	0	0
		0	1	0	1	0	1	0	0	1	1	1	0	0	0	0	0		0	0	0	0	1	0	0	1	0	0	0	0	0	0	0	0
		1	1	1	0	0	0	0	0	1	1	0	0	0	0	1	0		0	0	0	0	1	1	0	1	1	1	0	0	0	1	0	0
		0	0	0	1	1	0	0	1	0	0	1	0	0	0	0	0		1	0	0	1	0	0	1	0	1	0	0	0	0	0	1	0
		1	0	0	0	0	0	0	0	1	1	1	0	0	0	1	0		0	0	1	1	0	0	1	0	1	0	0	0	0	0	0	0
		1	1	0	0	0	1	0	0	0	0	1	0	0	0	0	0		0	0	1	0	0	0	0	0	0	0	0	0	0	0	0	0
		0	0	0	0	0	0	0	0	0	1	0	0	0	0	0	0		0	1	0	0	0	1	0	0	0	1	0	0	0	0	0	0
		1	1	0	0	0	0	0	1	1	1	1	0	0	0	1	0		1	0	1	0	1	0	0	1	0	1	0	0	1	0	0	0
		0	0	0	0	0	1	1	0	0	0	1	0	0	0	0	0		1	0	0	1	0	0	0	0	0	1	0	0	0	0	0	0
		0	1	0	1	0	0	0	0	0	1	0	0	0	0	0	0		0	1	0	1	0	0	1	0	1	1	0	0	0	0	0	0
		0	0	0	0	0	0	0	0	1	0	0	0	0	0	0	0		0	1	0	1	0	1	0	0	1	0	0	0	0	0	0	0
		0	0	0	0	0	1	0	0	1	0	0	0	0	0	0	0		0	0	0	0	0	0	0	0	1	0	0	0	0	0	0	0
		0	1	0	0	0	0	0	0	0	1	0	0	0	0	0	0		0	1	0	0	0	0	0	0	1	1	0	0	0	0	0	0
		0	1	0	0	0	0	0	1	0	0	0	0	0	0	0	0		1	0	0	0	1	0	0	0	1	0	0	0	1	1	1	1
		1	1	0	0	0	0	0	0	0	1	0	0	0	0	0	0		0	1	0	0	1	1	1	0	1	0	1	0	0	1	0	0
		0	1	0	0	0	1	0	0	1	1	1	0	0	0	0	0		0	1	0	0	0	0	1	0	0	1	1	0	0	0	0	0
		0	0	0	0	0	0	0	0	0	0	0	0	0	0	0	0		0	1	0	1	1	0	1	0	1	1	0	0	0	1	0	0
		0	0	0	1	1	0	0	1	0	0	0	0	0	0	0	0		0	0	1	0	0	0	0	0	1	0	0	0	0	0	0	0
		0	0	0	0	0	0	0	0	0	0	0	0	0	0	0	0		0	0	0	0	1	0	0	0	1	0	0	0	0	1	0	0
		1	1	0	0	1	1	1	1	0	1	1	0	1	0	0	0		0	0	0	0	0	0	0	0	1	0	0	0	0	0	0	0
		0	1	1	0	0	1	1	0	0	1	1	0	0	0	0	0		0	0	0	0	1	0	0	0	0	0	0	0	0	0	0	0
		0	0	0	0	1	0	0	0	1	1	1	0	0	1	0	0		0	0	0	1	0	0	1	0	0	0	1	0	0	0	0	0
		0	1	0	0	0	0	0	0	1	1	0	0	0	0	0	0		0	0	0	1	0	0	0	1	0	1	0	0	0	0	0	0
		1	0	1	1	1	0	0	0	1	1	1	0	1	1	1	1		0	0	0	1	1	0	1	1	1	0	0	0	0	1	0	0
		0	0	0	0	0	0	0	0	0	0	0	0	0	0	0	0		0	0	0	1	1	0	0	0	0	0	0	0	0	0	0	0
		1	0	1	1	1	0	0	0	1	1	0	0	1	1	1	1		0	0	0	1	0	0	0	0	0	1	0	0	0	0	0	0
		1	0	0	0	0	0	0	0	0	0	0	0	0	0	0	0		1	1	0	0	0	0	0	0	1	0	0	0	0	0	1	0
		1	0	1	1	0	0	0	0	1	1	0	0	0	0	1	0		1	0	0	0	0	0	0	0	0	1	1	0	0	0	0	0
		0	0	0	0	0	0	0	0	0	1	0	0	0	0	0	0		1	1	0	1	1	1	1	1	0	0	0	0	1	0	0	0
		0	0	0	0	0	0	0	0	1	1	0	0	0	0	0	0		0	0	0	1	0	1	0	0	1	0	0	0	0	0	0	0
		1	1	0	0	0	1	0	1	0	0	0	0	0	0	0	0		1	0	0	0	0	0	0	0	1	0	1	0	0	0	1	0
		0	0	0	1	1	0	1	0	0	0	0	0	0	0	0	0		1	1	0	0	0	0	0	0	1	0	0	0	0	0	1	0
		0	1	0	0	0	1	0	0	1	1	0	0	0	0	0	0		0	0	0	1	0	0	0	0	0	0	1	0	0	0	0	0
		0	0	0	0	0	0	0	1	1	1	0	0	0	0	0	0		0	0	0	0	0	0	0	0	0	0	0	0	0	0	0	0
		1	1	0	0	0	1	0	0	1	1	0	0	0	0	1	0		0	0	0	0	0	1	0	0	1	0	0	0	0	0	0	0
		0	1	0	0	0	1	0	0	0	1	0	0	0	0	0	0		0	0	0	0	1	0	0	0	1	0	0	0	0	1	0	0
		1	0	0	0	0	0	0	0	0	0	0	0	0	0	0	0		1	0	0	1	0	0	1	0	0	1	0	0	0	0	0	0
		0	0	0	0	1	0	0	1	1	1	1	0	0	1	0	0		0	0	0	0	0	0	0	0	0	0	0	0	0	0	0	0
		1	0	0	0	0	1	0	1	1	1	0	0	0	0	1	0		0	0	0	0	1	0	0	0	1	0	0	0	0	1	0	0
		0	0	0	0	0	0	0	0	0	0	0	0	0	0	0	0		0	1	0	1	0	0	0	0	0	0	1	0	0	0	0	0
		1	0	0	0	0	1	1	0	0	1	1	0	0	0	0	0		0	1	0	0	0	1	0	0	1	0	1	0	0	0	0	0
		1	0	0	1	0	0	0	0	0	0	0	0	0	0	0	0		0	0	1	0	0	0	0	0	1	0	0	0	0	0	0	0
		0	0	0	0	0	0	0	0	0	1	0	0	0	0	0	0		0	0	0	0	1	0	0	0	0	0	0	0	0	0	0	0
		0	1	1	0	0	0	0	0	0	0	0	0	0	0	0	0		1	1	0	0	1	1	1	1	1	1	0	0	1	1	1	1
		0	0	0	0	0	0	0	0	0	1	1	0	0	0	0	0		0	0	0	0	0	0	0	0	0	0	0	0	0	0	0	0
		0	0	0	0	0	0	0	0	0	1	0	0	0	0	0	0		1	0	0	0	1	1	0	0	1	0	1	0	1	1	1	1
		0	0	0	0	0	0	0	0	0	0	0	0	0	0	0	0		1	1	1	0	0	0	0	1	1	1	1	0	0	0	1	0
		0	0	0	0	0	1	0	0	1	1	0	0	0	0	0	0		0	1	0	1	1	0	0	1	1	0	1	0	0	1	0	0
		1	0	0	0	0	0	0	0	0	0	0	0	0	0	0	0		0	0	0	1	0	0	1	0	0	0	0	0	0	0	0	0
		0	1	0	0	0	0	0	0	0	0	0	0	0	0	0	0		0	1	1	0	0	0	0	0	1	1	0	0	0	0	0	0
		0	1	0	1	0	0	0	0	0	0	0	0	0	0	0	0		0	0	0	1	0	0	0	0	0	0	0	0	0	0	0	0
		0	0	0	0	1	0	0	1	1	0	1	0	0	1	0	0		0	1	1	0	0	0	0	0	1	1	1	0	0	0	0	0
		0	0	0	1	0	0	0	1	1	0	0	0	0	0	0	0		0	0	0	0	0	0	0	0	0	0	0	0	0	0	0	0
		0	0	0	0	0	0	0	0	0	0	0	0	0	0	0	0		1	0	0	0	0	0	1	0	1	0	0	0	0	0	1	0
		0	0	0	0	0	0	0	0	1	0	0	0	0	0	0	0		1	1	0	0	0	0	0	0	1	1	0	0	0	0	1	0
		0	1	1	0	0	0	0	0	1	0	0	0	0	0	0	0		0	0	0	1	1	0	0	0	1	1	0	0	0	1	0	0
		1	0	0	0	1	1	1	1	0	0	0	0	1	0	0	0		0	0	0	0	0	0	1	0	0	0	0	0	0	0	0	0
		0	0	0	1	0	0	0	1	1	1	1	0	0	0	0	0		0	0	1	0	0	1	0	1	0	0	0	0	0	0	0	0
		0	0	0	0	0	0	0	0	0	0	0	0	0	0	0	0		0	0	0	0	0	0	0	0	0	1	0	0	0	0	0	0
		0	0	0	0	0	0	0	0	1	1	1	0	0	0	0	0		0	0	1	0	1	1	1	1	0	0	0	0	0	0	0	0
		1	1	0	0	1	0	1	1	0	1	0	0	1	0	0	0		0	1	1	0	0	0	0	0	0	1	1	0	0	0	0	0
		0	1	0	0	0	0	0	0	0	1	1	0	0	0	0	0		0	0	0	0	0	0	0	0	1	0	0	0	0	0	0	0
		1	0	0	0	1	1	1	1	0	0	1	0	1	0	0	0		1	1	0	0	0	1	0	1	0	0	0	0	0	0	0	0
		0	0	1	0	0	0	0	0	1	0	0	0	0	0	0	0		0	0	1	1	1	1	1	1	0	0	0	0	0	0	0	0
		0	0	0	0	0	0	0	0	0	0	0	0	0	0	0	0		0	0	0	0	0	0	0	0	1	0	0	0	0	0	0	0
		0	1	0	0	0	0	0	0	1	0	0	0	0	0	0	0		0	1	1	1	0	0	0	0	0	1	0	0	0	0	0	0
		0	0	0	0	0	0	0	0	0	0	0	0	0	0	0	0		1	1	1	1	0	0	0	0	0	0	0	0	0	0	0	0
		0	1	1	1	0	0	0	0	1	1	0	0	0	0	0	0		0	0	0	0	0	0	0	1	0	0	0	0	0	0	0	0
		1	1	0	0	1	0	0	0	0	1	0	0	1	0	0	0		0	0	1	0	0	0	1	0	1	0	0	0	0	0	0	0
		1	1	0	1	0	0	0	0	0	1	0	0	0	0	0	0		1	0	0	1	0	0	0	0	1	0	0	0	0	0	1	0
		0	1	0	0	0	1	1	1	0	1	0	0	0	0	0	0		0	0	0	1	0	0	0	0	1	1	1	0	0	0	0	0
		1	0	0	1	0	0	0	0	1	1	0	0	0	0	1	0		0	0	0	0	1	0	0	0	0	0	0	0	0	0	0	0
		0	0	0	0	0	0	0	0	0	0	0	0	0	0	0	0		0	0	0	0	0	0	0	0	1	0	0	0	0	0	0	0
		1	0	0	0	0	0	0	1	0	0	0	0	0	0	0	0		0	0	0	1	0	0	0	0	0	0	0	0	0	0	0	0
		0	1	1	0	0	1	0	0	1	1	0	0	0	0	0	0		1	0	0	0	0	0	0	0	0	0	0	0	0	0	0	0
		0	1	0	0	1	1	0	0	1	1	0	0	0	1	0	0		1	1	1	1	0	0	0	1	0	0	0	0	0	0	0	0
		0	1	0	1	0	0	0	1	0	0	1	0	0	0	0	0		0	0	0	0	0	0	0	0	0	0	0	0	0	0	0	0
		0	0	0	1	0	0	0	0	0	1	1	0	0	0	0	0		0	0	0	0	0	0	0	0	1	0	0	0	0	0	0	0
		1	0	1	0	1	0	0	0	0	0	1	0	1	0	0	0		1	0	0	1	0	0	0	0	1	1	0	0	0	0	1	0
		1	0	0	1	0	0	0	0	1	0	0	0	0	0	1	0		0	1	0	0	0	0	0	0	1	1	0	0	0	0	0	0
		0	1	0	0	0	0	0	0	0	1	1	0	0	0	0	0		0	1	0	0	1	0	0	0	0	0	0	0	0	0	0	0
		0	0	0	0	0	0	0	0	0	0	0	0	0	0	0	0		0	0	0	0	0	0	0	0	0	0	0	0	0	0	0	0
		0	0	0	0	0	1	0	0	1	1	1	0	0	0	0	0		0	0	0	0	1	1	0	0	0	1	0	0	0	0	0	0
		0	0	0	1	0	0	1	0	0	0	0	0	0	0	0	0		0	0	0	1	0	0	1	0	0	0	0	0	0	0	0	0
		0	0	0	0	0	0	0	0	0	1	0	0	0	0	0	0		0	1	1	0	0	0	0	0	0	0	0	0	0	0	0	0
		0	1	1	0	0	0	0	0	0	0	0	0	0	0	0	0		0	1	0	0	1	0	0	0	1	0	0	0	0	1	0	0
		0	0	0	0	1	0	0	0	0	0	0	0	0	0	0	0		0	0	0	0	0	0	0	0	0	0	0	0	0	0	0	0
		0	0	0	0	0	1	0	0	0	0	0	0	0	0	0	0		0	0	1	0	0	0	0	0	1	0	1	0	0	0	0	0
		0	0	0	0	0	0	1	0	0	0	0	0	0	0	0	0		1	0	0	0	1	0	0	0	0	0	0	0	1	0	0	0
		1	1	1	0	0	0	1	0	1	1	1	0	0	0	1	0		0	0	1	0	0	1	0	0	1	0	0	0	0	0	0	0
		1	0	0	1	1	0	0	0	0	0	0	0	1	0	0	0		0	1	1	0	0	0	0	0	0	0	0	0	0	0	0	0
		0	0	0	0	1	1	1	1	0	1	1	0	0	0	0	0		1	1	0	1	1	0	0	0	1	0	0	0	1	1	1	1
		1	1	0	0	1	0	0	0	1	0	0	0	1	1	1	1		0	1	0	0	1	0	0	0	0	0	0	0	0	0	0	0
		0	0	1	0	0	0	1	0	0	0	0	0	0	0	0	0		0	1	0	0	0	0	0	0	0	1	0	0	0	0	0	0
		0	0	0	1	0	0	0	0	1	0	0	0	0	0	0	0		0	0	0	0	0	0	0	0	0	1	1	0	0	0	0	0
		0	0	0	0	0	0	1	0	0	1	0	0	0	0	0	0		0	0	0	0	0	1	1	0	1	0	0	0	0	0	0	0
		0	0	0	0	0	0	0	0	0	1	0	0	0	0	0	0		0	0	0	1	1	0	0	0	0	0	0	0	0	0	0	0
		0	0	0	0	1	0	0	0	0	0	0	0	0	0	0	0		0	0	0	1	0	0	0	0	1	0	0	0	0	0	0	0
		1	1	0	0	0	0	0	0	1	1	0	0	0	0	1	0		0	1	0	1	0	0	0	0	1	0	0	0	0	0	0	0
		0	0	0	0	0	0	0	1	1	1	0	0	0	0	0	0		0	1	0	0	1	0	0	0	1	0	0	0	0	1	0	0
		0	0	0	0	0	1	0	0	0	0	0	0	0	0	0	0		1	1	0	1	1	1	1	0	0	0	0	0	1	0	0	0
		0	0	0	1	0	0	0	0	0	0	0	0	0	0	0	0		0	0	1	0	0	0	0	0	0	0	0	0	0	0	0	0
		0	1	0	0	1	1	1	1	0	0	0	0	0	0	0	0		0	0	0	0	0	0	0	0	0	1	0	0	0	0	0	0
		0	0	0	0	0	0	0	0	1	0	0	0	0	0	0	0		0	0	1	0	0	0	0	0	0	0	0	0	0	0	0	0
		0	0	0	0	0	0	0	0	0	0	1	0	0	0	0	0		0	0	0	1	0	0	0	0	1	0	0	0	0	0	0	0
		1	0	1	0	0	0	0	0	0	0	0	0	0	0	0	0		0	1	0	1	0	0	0	0	1	0	1	0	0	0	0	0
		0	0	0	0	0	0	0	0	0	0	1	0	0	0	0	0		1	0	0	0	0	0	0	0	1	1	0	0	0	0	1	0
		0	0	0	0	0	1	0	0	0	1	0	0	0	0	0	0		0	0	0	0	0	0	0	0	1	1	0	0	0	0	0	0
		1	1	0	0	0	0	0	0	0	0	0	0	0	0	0	0		0	0	0	0	0	0	0	0	0	0	0	0	0	0	0	0
		0	0	0	0	0	1	0	0	1	0	0	0	0	0	0	0		1	0	0	1	1	0	0	0	0	0	1	0	1	0	0	0
		0	0	0	0	0	1	1	0	0	1	0	0	0	0	0	0		1	1	0	0	1	1	0	1	1	0	0	0	1	1	1	1
		0	0	0	0	0	0	0	0	0	0	1	0	0	0	0	0		1	1	1	1	1	1	1	1	0	0	0	0	1	0	0	0
		0	1	0	0	0	0	0	0	0	0	0	0	0	0	0	0		0	0	1	0	0	1	0	0	1	0	0	0	0	0	0	0
		0	0	0	0	1	0	1	0	0	0	0	0	0	0	0	0		0	1	0	1	0	0	1	0	0	1	0	0	0	0	0	0
		0	0	0	1	0	1	0	0	1	0	0	0	0	0	0	0		0	0	0	1	0	0	0	0	0	0	1	0	0	0	0	0
		0	1	0	0	1	1	1	0	1	1	0	0	0	1	0	0		0	0	0	0	0	0	0	0	0	0	0	0	0	0	0	0
		1	1	0	0	0	0	1	0	0	1	0	0	0	0	0	0		0	0	0	1	0	1	0	0	0	0	0	0	0	0	0	0
		0	0	0	0	0	0	0	0	0	0	0	0	0	0	0	0		0	0	0	0	0	0	0	0	0	0	0	0	0	0	0	0
		0	1	1	0	0	1	1	0	0	1	1	0	0	0	0	0		0	0	0	0	0	0	0	0	1	0	1	0	0	0	0	0
		0	0	1	0	0	0	0	0	0	1	0	0	0	0	0	0		0	0	0	0	0	0	0	0	1	1	0	0	0	0	0	0
		0	1	0	0	1	0	0	0	1	1	0	0	0	1	0	0		1	0	0	0	1	0	0	0	1	0	0	0	1	1	1	1
		1	0	0	1	1	1	1	1	1	0	0	0	1	1	1	1		0	0	1	1	0	0	0	0	1	0	0	0	0	0	0	0
		0	0	0	0	0	0	0	0	1	1	1	0	0	0	0	0		0	0	0	0	1	0	1	0	1	1	0	0	0	1	0	0
		1	1	1	0	1	0	0	0	0	0	0	0	1	0	0	0		0	0	0	1	0	0	0	0	0	0	1	0	0	0	0	0
		1	1	1	0	1	1	1	1	0	0	0	0	1	0	0	0		0	0	0	0	0	0	0	0	1	1	0	0	0	0	0	0
		0	0	0	1	0	1	1	0	1	1	0	0	0	0	0	0		0	1	0	0	0	0	1	1	0	1	0	0	0	0	0	0
		0	0	0	1	0	1	0	1	0	1	0	0	0	0	0	0		0	0	0	1	0	0	0	0	0	1	0	0	0	0	0	0
		1	0	0	0	0	0	0	0	0	1	1	0	0	0	0	0		0	0	0	0	0	0	0	0	1	0	0	0	0	0	0	0
		0	0	0	0	0	0	0	0	1	1	1	0	0	0	0	0		0	1	0	0	0	0	0	0	1	1	0	0	0	0	0	0
		0	0	0	0	0	1	0	0	1	1	0	0	0	0	0	0		0	1	0	1	0	0	0	0	1	1	0	0	0	0	0	0
		0	1	0	0	0	0	1	0	1	1	0	0	0	0	0	0		0	0	0	1	0	1	1	0	0	0	0	0	0	0	0	0
		1	0	1	0	1	0	1	0	0	0	0	0	1	0	0	0		1	1	1	1	1	1	1	1	1	1	1	0	1	1	1	1
		0	0	0	0	0	0	0	0	1	1	0	0	0	0	0	0		0	0	1	1	1	1	0	0	1	0	0	0	0	1	0	0
		1	0	0	0	1	0	1	1	0	1	0	0	1	0	0	0		0	0	1	0	0	0	0	1	0	0	0	0	0	0	0	0
		0	1	0	0	0	0	1	0	0	0	0	0	0	0	0	0		0	1	0	1	1	0	0	0	1	0	0	0	0	1	0	0
		0	0	0	0	1	1	1	1	1	0	0	0	0	1	0	0		1	0	1	0	0	1	0	0	0	1	0	0	0	0	0	0
		0	0	0	0	0	0	0	0	1	0	0	0	0	0	0	0		0	0	0	0	0	0	0	0	1	0	0	0	0	0	0	0
		0	0	0	0	0	0	0	0	0	0	0	0	0	0	0	0		1	1	0	0	0	0	0	0	1	0	0	0	0	0	1	0
		0	1	0	0	0	0	0	0	0	1	0	0	0	0	0	0		1	0	0	0	0	0	0	0	1	0	0	0	0	0	1	0
		1	1	0	0	0	1	1	1	1	1	0	0	0	0	1	0		0	0	0	0	0	1	1	0	0	0	0	0	0	0	0	0
		0	0	1	0	0	0	0	0	1	1	0	0	0	0	0	0		1	0	0	0	0	1	0	0	1	0	0	0	0	0	1	0
		0	0	0	0	0	0	0	1	1	1	0	0	0	0	0	0		0	0	0	1	0	0	1	0	1	0	0	0	0	0	0	0
		0	0	0	0	0	0	0	0	0	0	0	0	0	0	0	0		1	0	0	1	0	0	0	0	1	0	0	0	0	0	1	0
		0	0	0	1	0	1	0	1	1	1	0	0	0	0	0	0		0	1	1	0	0	0	0	0	1	0	1	0	0	0	0	0
		0	0	0	0	0	0	0	0	1	1	0	0	0	0	0	0		0	0	0	0	0	0	0	0	1	0	0	0	0	0	0	0
		0	1	0	0	0	0	0	0	0	0	0	0	0	0	0	0		0	1	0	0	0	0	0	0	1	0	0	0	0	0	0	0
		0	0	0	0	0	0	1	0	0	0	1	0	0	0	0	0		0	0	0	1	0	0	0	0	0	1	0	0	0	0	0	0
		0	0	1	0	0	1	0	0	0	0	0	0	0	0	0	0		0	0	0	0	0	0	0	0	0	1	0	0	0	0	0	0
		1	0	0	0	0	0	0	1	1	1	0	0	0	0	1	0		0	1	0	0	0	0	0	0	1	1	0	0	0	0	0	0
		0	1	1	0	0	0	0	0	0	1	0	0	0	0	0	0		1	0	0	1	1	0	0	0	1	0	0	0	1	1	1	1
		0	1	1	0	0	0	0	0	0	0	0	0	0	0	0	0		0	0	0	0	0	1	1	1	0	0	0	0	0	0	0	0
		0	0	0	0	0	1	1	1	1	0	0	0	0	0	0	0		1	0	0	1	0	1	1	0	0	0	0	0	0	0	0	0
		0	0	0	0	0	0	0	0	1	0	0	0	0	0	0	0		0	1	0	1	0	0	0	0	1	0	0	0	0	0	0	0
		0	0	0	0	0	0	0	0	1	1	0	0	0	0	0	0		0	0	0	0	0	1	1	1	0	0	0	0	0	0	0	0
		0	0	0	1	0	0	0	0	0	0	0	0	0	0	0	0		0	1	0	0	1	0	1	1	0	1	1	0	0	0	0	0
		0	1	0	0	0	0	0	0	1	1	0	0	0	0	0	0		0	1	0	0	1	0	0	0	0	0	0	0	0	0	0	0
		0	1	0	0	0	1	1	0	1	1	0	0	0	0	0	0		0	0	0	0	0	0	0	0	0	0	0	0	0	0	0	0
		0	1	1	1	0	1	1	0	1	0	0	0	0	0	0	0		1	1	1	1	0	0	0	1	1	0	1	0	0	0	1	0
		0	1	1	0	1	1	1	1	1	1	0	0	0	1	0	0		0	0	0	0	0	0	1	0	1	0	0	0	0	0	0	0
		0	1	0	0	0	1	0	0	0	0	0	0	0	0	0	0		1	0	1	0	1	1	1	1	0	0	0	0	1	0	0	0
		0	1	0	1	0	0	0	0	0	0	0	0	0	0	0	0		0	0	0	0	0	0	0	0	0	0	0	0	0	0	0	0
		1	1	0	0	0	0	1	0	1	1	0	0	0	0	1	0		0	0	0	0	0	0	0	0	1	0	0	0	0	0	0	0
		1	0	0	1	0	0	0	0	1	1	1	0	0	0	1	0		1	0	0	0	0	0	0	0	1	0	0	0	0	0	1	0
		1	1	0	0	1	0	0	0	0	0	0	0	1	0	0	0		1	0	0	0	0	0	0	1	0	0	0	0	0	0	0	0
		0	1	1	0	1	1	1	1	1	1	0	0	0	1	0	0		1	1	1	0	1	1	1	0	0	0	1	0	1	0	0	0
		0	0	0	1	0	0	0	0	0	0	0	0	0	0	0	0		0	0	0	0	0	1	0	0	1	0	0	0	0	0	0	0
		0	0	0	0	0	0	0	0	1	1	0	0	0	0	0	0		0	1	0	0	1	0	1	0	0	0	0	0	0	0	0	0
		0	1	0	0	1	0	0	0	0	1	0	0	0	0	0	0		0	1	0	0	0	0	0	0	1	0	0	0	0	0	0	0
		0	0	1	0	1	0	0	1	1	1	0	0	0	1	0	0		0	0	1	0	0	1	0	0	0	0	0	0	0	0	0	0
		0	1	0	0	0	1	0	0	0	1	0	0	0	0	0	0		0	0	0	1	1	1	0	0	0	0	1	0	0	0	0	0
		0	0	0	0	0	0	0	0	1	0	0	0	0	0	0	0		1	0	0	1	0	0	0	0	1	0	0	0	0	0	1	0
		1	0	0	0	1	1	1	1	1	1	0	0	1	1	1	1		0	0	0	1	0	0	0	0	1	0	0	0	0	0	0	0
		0	0	0	0	0	0	1	0	0	0	0	0	0	0	0	0		1	0	1	1	0	0	0	0	1	0	0	0	0	0	1	0
		0	1	0	0	0	0	0	0	0	0	0	0	0	0	0	0		0	0	0	0	0	0	1	0	0	0	0	0	0	0	0	0
		1	0	1	0	0	0	0	0	1	0	0	0	0	0	1	0		1	0	1	0	0	1	0	1	1	1	0	0	0	0	1	0
		0	1	1	0	0	0	1	0	1	1	1	0	0	0	0	0		0	1	0	1	0	0	0	0	1	0	0	0	0	0	0	0
		1	0	0	0	0	0	0	0	1	1	0	0	0	0	1	0		1	1	0	0	1	0	0	0	1	1	0	0	1	1	1	1
		0	1	0	0	0	0	1	0	1	0	0	0	0	0	0	0		0	0	1	0	0	0	1	0	0	0	1	0	0	0	0	0
		1	0	0	0	0	0	0	0	1	1	0	0	0	0	1	0		0	0	0	0	0	0	0	0	1	1	1	0	0	0	0	0
		0	1	0	0	1	1	1	1	1	1	0	0	0	1	0	0		0	1	0	0	0	0	1	0	1	0	0	0	0	0	0	0
		0	0	0	0	0	1	0	0	0	1	0	0	0	0	0	0		0	0	0	0	1	0	0	0	0	0	0	0	0	0	0	0
		0	1	0	0	0	1	1	0	1	1	0	0	0	0	0	0		0	0	0	0	0	0	0	0	1	0	1	0	0	0	0	0
		1	0	0	0	1	1	1	0	0	0	0	0	1	0	0	0		0	1	0	0	0	0	0	0	0	0	0	0	0	0	0	0
		0	0	0	0	1	1	0	1	0	0	0	0	0	0	0	0		1	1	0	0	0	1	1	0	1	1	1	0	0	0	1	0
		0	0	0	1	0	1	1	1	0	1	0	0	0	0	0	0		0	0	0	1	0	0	0	0	0	0	0	0	0	0	0	0
		0	1	0	0	0	0	0	0	0	1	0	0	0	0	0	0		0	0	1	1	0	0	0	0	1	1	1	0	0	0	0	0
		0	0	0	0	0	0	0	0	0	1	0	0	0	0	0	0		0	1	0	0	1	1	0	0	1	1	1	0	0	1	0	0
		1	0	0	0	0	1	0	0	0	1	0	0	0	0	0	0		0	0	0	0	0	1	0	0	0	0	0	0	0	0	0	0
		0	1	0	1	1	1	1	1	1	1	0	0	0	1	0	0		0	0	0	0	1	0	0	0	0	0	1	0	0	0	0	0
		0	0	0	0	0	0	0	0	1	0	0	0	0	0	0	0		0	0	1	0	0	0	0	1	1	1	0	0	0	0	0	0
		0	1	1	0	0	0	0	0	1	0	0	0	0	0	0	0		0	0	0	0	0	0	0	0	1	0	1	0	0	0	0	0
		1	0	0	0	0	0	0	0	1	0	0	0	0	0	1	0		1	0	0	0	0	0	0	0	0	0	0	0	0	0	0	0
		0	0	0	0	0	0	0	0	1	1	0	0	0	0	0	0		1	1	1	1	1	1	1	1	1	1	0	0	1	1	1	1
		0	1	0	1	0	0	0	0	1	1	0	0	0	0	0	0		0	1	0	0	0	0	0	0	1	0	0	0	0	0	0	0
		0	0	0	0	0	0	0	0	0	0	0	0	0	0	0	0		0	0	0	0	0	0	0	1	1	0	0	0	0	0	0	0
		1	0	0	0	1	1	1	1	0	0	0	0	1	0	0	0		0	0	0	0	0	1	0	0	1	1	0	0	0	0	0	0
		0	0	0	0	1	0	0	0	0	0	0	0	0	0	0	0		0	0	0	0	1	1	0	1	1	0	1	0	0	1	0	0
		1	1	1	0	1	1	1	1	0	1	0	0	1	0	0	0		0	0	0	0	0	0	0	0	1	0	0	0	0	0	0	0
		0	0	0	1	0	0	0	0	1	0	0	0	0	0	0	0		0	1	0	0	0	0	0	0	0	0	0	0	0	0	0	0
		1	1	1	0	1	0	1	1	0	1	1	0	1	0	0	0		1	1	0	1	0	0	0	0	1	0	0	0	0	0	1	0
		0	0	0	1	0	0	0	0	0	0	0	0	0	0	0	0		0	0	0	0	0	0	0	1	0	1	0	0	0	0	0	0
		0	0	0	0	0	0	0	0	0	0	0	0	0	0	0	0		0	0	0	1	0	0	1	0	1	1	1	0	0	0	0	0
		0	0	0	1	0	0	0	0	1	0	0	0	0	0	0	0		0	0	0	0	0	0	0	0	0	1	0	0	0	0	0	0
		1	0	0	1	1	0	0	0	0	1	0	0	1	0	0	0		0	1	0	0	0	0	0	0	1	0	0	0	0	0	0	0
		1	1	0	1	1	0	1	1	1	1	1	0	1	1	1	1		0	0	1	0	1	1	0	0	0	0	0	0	0	0	0	0
		0	0	0	0	0	0	0	0	0	0	0	0	0	0	0	0		0	1	0	0	1	1	1	1	1	1	0	0	0	1	0	0
		0	1	0	0	0	0	0	0	1	1	0	0	0	0	0	0		0	1	0	1	1	1	0	0	0	0	0	0	0	0	0	0
		0	0	0	1	0	0	0	0	0	0	0	0	0	0	0	0		0	1	0	1	0	0	0	0	0	0	1	0	0	0	0	0
		1	1	0	0	0	0	0	0	1	1	1	0	0	0	1	0		0	1	0	1	0	1	1	0	0	1	0	0	0	0	0	0
		0	0	0	0	0	0	0	0	1	1	1	0	0	0	0	0		0	0	0	0	0	0	0	0	1	1	0	0	0	0	0	0
		0	1	0	0	0	0	0	0	1	1	0	0	0	0	0	0		0	0	0	0	0	0	0	0	0	0	0	0	0	0	0	0
		1	1	0	1	0	0	0	0	1	1	0	0	0	0	1	0		1	0	0	0	0	0	0	0	0	0	0	0	0	0	0	0
		1	1	0	0	0	1	0	1	0	0	0	0	0	0	0	0		0	0	0	1	0	0	0	0	1	1	1	0	0	0	0	0
		0	0	0	0	0	1	0	1	0	1	0	0	0	0	0	0		0	0	0	0	0	0	0	0	1	1	0	0	0	0	0	0
		0	1	0	0	0	1	0	0	1	1	0	0	0	0	0	0		0	0	0	1	0	0	0	0	0	0	0	0	0	0	0	0
		0	0	1	0	0	0	0	0	1	0	0	0	0	0	0	0		1	0	0	0	0	0	0	0	0	0	0	0	0	0	0	0
		0	0	0	0	0	0	0	0	0	1	1	0	0	0	0	0		1	0	1	1	0	0	1	0	1	0	0	0	0	0	1	0
		1	1	0	0	0	0	0	0	0	0	0	0	0	0	0	0		0	1	0	0	0	0	0	0	0	0	0	0	0	0	0	0
		0	0	0	1	1	0	0	0	1	0	1	0	0	1	0	0		0	0	1	1	0	0	0	0	1	0	0	0	0	0	0	0
		0	0	0	0	1	0	1	0	1	1	0	0	0	1	0	0		1	0	0	0	0	0	0	0	0	0	0	0	0	0	0	0
		0	0	0	0	0	0	0	0	1	0	0	0	0	0	0	0		0	0	0	1	1	1	1	1	0	0	1	0	0	0	0	0
		1	0	0	0	1	1	0	0	0	1	0	0	1	0	0	0		0	0	0	0	0	1	0	1	0	1	0	0	0	0	0	0
		1	0	0	0	0	0	0	0	1	1	0	0	0	0	1	0		0	1	0	0	0	0	0	0	0	0	0	0	0	0	0	0
		0	0	0	0	0	1	1	0	1	1	0	0	0	0	0	0		0	0	0	0	0	0	0	0	1	0	0	0	0	0	0	0
		0	0	0	0	1	0	1	0	0	0	0	0	0	0	0	0		0	0	0	0	0	0	0	0	1	1	0	0	0	0	0	0
		0	1	0	1	0	0	0	0	1	1	1	0	0	0	0	0		0	0	0	0	1	0	0	0	0	0	0	0	0	0	0	0
		1	0	0	1	0	0	0	0	1	0	0	0	0	0	1	0		0	0	0	0	0	1	0	0	1	0	1	0	0	0	0	0
		1	1	1	1	0	1	1	1	0	1	0	0	0	0	0	0		0	1	0	0	0	0	0	1	1	0	0	0	0	0	0	0
		0	0	0	0	0	0	0	0	1	1	1	0	0	0	0	0		0	0	0	0	0	0	0	0	1	0	1	0	0	0	0	0
		0	0	0	0	1	1	0	0	1	1	1	0	0	1	0	0		1	1	1	1	1	1	1	1	0	0	0	0	1	0	0	0
		0	0	1	1	0	0	0	0	0	0	0	0	0	0	0	0		1	1	0	0	1	0	0	0	1	1	0	0	1	1	1	1
		1	1	0	0	0	0	0	0	0	0	0	0	0	0	0	0		0	0	0	0	1	1	1	0	1	0	1	0	0	1	0	0
		1	1	0	0	1	1	1	1	1	1	0	0	1	1	1	1		0	1	0	1	1	0	0	0	0	0	1	0	0	0	0	0
		0	0	1	0	0	0	0	0	1	1	0	0	0	0	0	0		0	1	0	0	0	0	0	0	1	0	1	0	0	0	0	0
		0	0	0	0	0	1	0	0	0	0	0	0	0	0	0	0		0	0	0	0	1	1	0	1	0	0	0	0	0	0	0	0
		0	0	0	0	0	0	0	0	1	0	0	0	0	0	0	0		0	0	0	0	0	0	0	0	0	0	0	0	0	0	0	0
		0	0	0	0	0	0	0	0	1	0	0	0	0	0	0	0		1	0	1	0	0	0	0	1	1	1	1	0	0	0	1	0
		1	1	0	0	0	1	0	0	0	1	0	0	0	0	0	0		1	1	1	1	1	1	1	1	1	0	0	0	1	1	1	1
		1	0	0	1	1	0	0	1	1	0	0	0	1	1	1	1		0	0	1	0	0	0	0	0	0	0	0	0	0	0	0	0
		0	1	0	0	1	0	0	0	1	1	1	0	0	1	0	0		0	1	0	0	0	0	0	0	1	1	0	0	0	0	0	0
		0	0	0	0	0	1	0	1	0	1	0	0	0	0	0	0		1	0	0	1	0	0	1	0	0	0	0	0	0	0	0	0
		1	0	0	0	0	0	0	0	1	1	1	0	0	0	1	0		1	0	0	0	0	0	1	0	1	0	0	0	0	0	1	0
		0	0	0	0	0	0	0	0	1	1	1	0	0	0	0	0		0	0	0	0	0	0	0	0	1	0	0	0	0	0	0	0
		0	0	0	0	0	0	0	1	1	1	0	0	0	0	0	0		0	0	0	0	0	0	0	0	0	0	0	0	0	0	0	0
		1	1	0	0	0	0	0	0	1	1	1	0	0	0	1	0		0	0	0	1	1	1	0	0	0	0	1	0	0	0	0	0
		0	1	0	0	0	1	0	0	1	0	0	0	0	0	0	0		0	0	0	0	1	0	0	0	1	1	0	0	0	1	0	0
		0	1	0	1	0	1	0	0	1	1	1	0	0	0	0	0		0	0	0	1	1	0	1	0	0	0	1	0	0	0	0	0
		0	0	0	0	0	0	0	0	1	0	0	0	0	0	0	0		1	0	1	1	0	1	0	1	1	0	0	0	0	0	1	0
		1	1	0	1	1	1	1	1	1	1	1	0	1	1	1	1		0	1	0	1	1	0	1	0	0	1	0	0	0	0	0	0
		0	1	1	1	0	0	0	0	1	1	0	0	0	0	0	0		1	0	0	0	0	0	0	0	1	1	1	0	0	0	1	0
		1	0	0	0	0	0	0	0	0	1	0	0	0	0	0	0		1	0	1	0	0	0	0	0	1	0	0	0	0	0	1	0
		0	0	0	1	0	0	0	0	0	0	0	0	0	0	0	0		0	0	0	0	0	0	0	0	1	0	0	0	0	0	0	0
		0	0	0	0	0	0	0	0	1	0	1	0	0	0	0	0		0	0	1	0	0	0	0	0	0	0	0	0	0	0	0	0
		1	1	1	0	0	1	1	0	0	0	0	0	0	0	0	0		0	0	0	1	0	0	0	0	1	1	0	0	0	0	0	0
		0	1	0	1	0	1	0	0	1	1	0	0	0	0	0	0		0	1	0	0	0	0	0	1	0	0	0	0	0	0	0	0
		0	0	0	0	0	0	0	0	0	1	0	0	0	0	0	0		0	1	0	1	0	0	0	1	0	1	0	0	0	0	0	0
		1	0	1	0	1	1	1	1	0	1	0	0	1	0	0	0		0	0	1	0	0	1	0	0	1	1	0	0	0	0	0	0
		0	0	0	0	0	1	0	0	1	1	1	0	0	0	0	0		0	0	0	1	0	0	1	0	0	0	0	0	0	0	0	0
		0	0	0	0	0	1	1	1	0	1	0	0	0	0	0	0		0	1	0	0	0	1	1	0	1	0	0	0	0	0	0	0
		0	1	0	0	0	0	0	0	0	0	0	0	0	0	0	0		0	1	1	0	1	1	0	0	1	1	1	0	0	1	0	0
		1	0	0	0	0	0	0	1	0	0	0	0	0	0	0	0		0	0	0	1	1	0	0	0	1	0	0	0	0	1	0	0
		0	0	0	1	0	0	0	0	1	1	0	0	0	0	0	0		0	0	0	0	0	0	0	0	0	0	0	0	0	0	0	0
		0	1	0	0	1	0	0	0	1	0	0	0	0	1	0	0		0	0	0	0	0	0	0	0	1	0	0	0	0	0	0	0
		1	1	0	0	0	0	0	0	1	0	0	0	0	0	1	0		1	0	0	0	0	0	0	0	0	0	0	0	0	0	0	0
		0	0	0	0	0	1	1	0	1	1	0	0	0	0	0	0		0	0	0	0	0	1	0	0	1	1	1	0	0	0	0	0
		1	1	0	1	0	0	0	0	1	1	0	0	0	0	1	0		1	0	0	1	0	0	0	0	0	0	0	0	0	0	0	0
		0	1	0	0	0	1	0	0	0	0	0	0	0	0	0	0		1	1	1	1	1	1	1	1	1	1	1	0	1	1	1	1
		0	0	0	1	0	0	0	1	1	0	0	0	0	0	0	0		1	0	0	0	0	1	1	1	1	0	0	0	0	0	1	0
		0	0	0	0	0	1	0	0	0	1	0	0	0	0	0	0		0	1	1	0	1	0	0	0	1	0	0	0	0	1	0	0
		0	1	0	0	0	0	0	0	0	0	0	0	0	0	0	0		1	0	0	0	0	0	0	0	1	1	1	0	0	0	1	0
		0	1	0	0	0	0	1	1	1	1	1	0	0	0	0	0		0	0	0	0	1	0	0	0	0	0	0	0	0	0	0	0
		0	0	0	1	0	1	0	0	1	0	1	0	0	0	0	0		1	1	0	0	0	1	0	1	0	1	0	0	0	0	0	0
		0	1	0	0	1	0	0	0	0	1	0	0	0	0	0	0		1	0	0	1	1	1	1	1	0	0	0	0	1	0	0	0
		0	0	0	0	0	0	1	0	0	1	0	0	0	0	0	0		0	0	0	0	1	0	0	0	1	0	0	0	0	1	0	0
		1	1	1	0	1	1	1	1	1	1	1	0	1	1	1	1		0	0	1	1	0	1	0	1	0	0	0	0	0	0	0	0
		0	0	0	0	0	0	0	0	0	1	0	0	0	0	0	0		1	0	0	1	0	0	0	0	1	0	0	0	0	0	1	0
		1	1	0	1	0	1	1	1	1	1	1	0	0	0	1	0		0	0	0	1	0	0	0	0	0	0	0	0	0	0	0	0
		0	1	1	0	1	0	0	0	1	1	1	0	0	1	0	0		1	0	0	0	0	0	0	0	1	0	0	0	0	0	1	0
		0	0	0	1	0	0	0	0	1	1	0	0	0	0	0	0		1	1	0	1	0	0	0	1	0	0	1	0	0	0	0	0
		1	1	0	1	0	0	0	0	0	1	0	0	0	0	0	0		0	0	1	1	1	0	0	1	0	0	1	0	0	0	0	0
		1	0	1	0	0	0	0	0	1	1	1	0	0	0	1	0		0	1	0	1	0	0	0	0	0	0	0	0	0	0	0	0
		1	0	0	0	0	0	0	0	0	1	0	0	0	0	0	0		0	0	0	0	0	1	0	1	0	0	0	0	0	0	0	0
		0	0	0	0	0	0	0	0	1	1	0	0	0	0	0	0		0	1	0	1	0	0	0	0	0	0	0	0	0	0	0	0
		0	0	0	0	0	0	0	0	1	0	0	0	0	0	0	0		0	1	0	1	0	0	0	0	0	0	0	0	0	0	0	0
		1	0	0	0	0	0	0	0	0	0	0	0	0	0	0	0		0	0	0	0	0	0	0	0	0	0	0	0	0	0	0	0
		0	1	0	0	0	0	0	0	1	0	0	0	0	0	0	0		1	0	0	0	1	1	1	1	0	0	0	0	1	0	0	0
		0	0	0	0	0	0	0	0	0	0	0	0	0	0	0	0		0	0	0	0	0	0	0	1	1	1	0	0	0	0	0	0
		0	0	0	1	0	1	0	1	1	1	1	0	0	0	0	0		0	0	0	0	0	0	0	0	0	0	0	0	0	0	0	0
		0	0	0	0	0	0	1	0	0	1	1	0	0	0	0	0		1	0	0	0	1	0	0	1	0	0	0	0	1	0	0	0
		0	0	0	0	0	0	0	0	1	1	1	0	0	0	0	0		0	1	0	0	0	0	0	0	1	1	0	0	0	0	0	0
		0	1	0	0	1	1	0	0	0	1	0	0	0	0	0	0		0	1	1	0	0	0	0	0	1	1	0	0	0	0	0	0
		1	0	1	1	1	0	1	0	0	0	0	0	1	0	0	0		1	1	0	0	0	1	0	0	1	0	0	0	0	0	1	0
		0	0	0	1	0	0	0	0	0	0	0	0	0	0	0	0		0	0	0	1	0	0	0	0	1	0	0	0	0	0	0	0
		1	1	1	0	0	0	0	0	1	1	1	0	0	0	1	0		0	0	0	1	0	0	0	0	1	0	0	0	0	0	0	0
		0	1	1	0	1	0	0	0	1	1	0	0	0	1	0	0		0	0	0	1	1	0	0	1	0	0	0	0	0	0	0	0
		1	1	0	0	1	1	1	0	1	1	0	0	1	1	1	1		0	1	1	1	0	0	0	0	0	1	0	0	0	0	0	0
		0	0	0	0	1	0	1	0	0	1	0	0	0	0	0	0		0	0	0	0	1	0	0	0	1	0	0	0	0	1	0	0
		0	0	1	0	1	0	0	0	1	1	1	0	0	1	0	0		0	0	0	0	0	0	0	0	1	0	1	0	0	0	0	0
		0	0	0	1	0	0	0	0	0	0	0	0	0	0	0	0		0	1	0	1	0	1	0	0	1	0	1	0	0	0	0	0
		0	1	0	0	1	0	0	0	1	0	0	0	0	1	0	0		0	0	0	0	0	1	0	0	1	1	0	0	0	0	0	0
		0	1	1	1	0	0	0	0	0	1	1	0	0	0	0	0		1	0	0	0	0	0	0	0	0	0	0	0	0	0	0	0
		0	0	0	0	0	0	0	0	0	0	0	0	0	0	0	0		0	0	0	0	0	0	1	0	1	0	1	0	0	0	0	0
		0	0	0	1	0	0	1	0	1	0	0	0	0	0	0	0		1	0	0	0	1	0	1	0	1	1	1	0	1	1	1	1
		0	1	0	1	0	1	0	0	0	0	0	0	0	0	0	0		0	0	0	0	0	0	0	0	1	0	1	0	0	0	0	0
		0	0	0	0	0	0	1	0	0	0	0	0	0	0	0	0		0	0	0	1	1	0	0	0	0	0	0	0	0	0	0	0
		0	1	0	1	0	0	0	0	0	0	1	0	0	0	0	0		0	0	0	0	0	0	0	0	0	0	0	0	0	0	0	0
		0	0	0	1	0	0	0	0	0	0	1	0	0	0	0	0		0	0	1	0	0	1	1	0	0	0	0	0	0	0	0	0
		0	0	0	0	0	0	0	0	1	0	0	0	0	0	0	0		1	0	0	0	0	1	1	0	0	0	0	0	0	0	0	0
		0	1	0	1	1	0	0	1	0	0	0	0	0	0	0	0		0	0	0	0	0	0	0	0	0	0	0	0	0	0	0	0
		0	0	0	0	0	1	0	0	0	0	1	0	0	0	0	0		0	0	0	0	0	0	0	0	1	1	1	0	0	0	0	0
		0	0	0	0	0	1	0	0	1	1	0	0	0	0	0	0		0	0	0	0	0	0	1	0	0	0	0	0	0	0	0	0
		1	0	0	0	0	0	0	0	0	0	1	0	0	0	0	0		0	0	1	1	0	0	0	0	1	1	1	0	0	0	0	0
		1	0	0	0	0	1	0	0	0	0	0	0	0	0	0	0		1	1	0	0	0	0	0	0	0	0	0	0	0	0	0	0
		0	1	0	0	0	0	0	0	1	1	0	0	0	0	0	0		0	0	0	0	0	0	0	1	0	1	0	0	0	0	0	0
		0	1	0	0	1	1	0	0	1	0	0	0	0	1	0	0		0	0	0	0	0	1	0	0	0	0	0	0	0	0	0	0
		0	1	0	1	0	1	0	0	1	1	1	0	0	0	0	0		0	1	0	1	0	1	1	0	0	0	1	0	0	0	0	0
		1	0	0	0	0	0	0	0	0	0	0	0	0	0	0	0		0	1	0	0	1	0	0	0	1	0	0	0	0	1	0	0
		1	1	0	0	0	1	1	1	1	1	0	0	0	0	1	0		0	0	0	1	1	0	0	1	1	0	0	0	0	1	0	0
		0	0	0	0	0	1	0	1	0	1	0	0	0	0	0	0		1	0	0	0	0	0	0	0	0	0	0	0	0	0	0	0
		0	0	0	0	1	0	0	0	1	1	1	0	0	1	0	0		0	0	0	0	1	0	0	0	1	1	0	0	0	1	0	0
		0	0	0	0	0	0	0	0	0	0	0	0	0	0	0	0		1	1	0	0	0	0	0	0	1	0	0	0	0	0	1	0
		0	0	0	0	0	0	0	0	0	1	0	0	0	0	0	0		1	1	0	0	1	0	0	0	0	0	0	0	1	0	0	0
		0	0	0	0	0	0	0	0	1	1	0	0	0	0	0	0		0	0	1	0	0	1	0	0	0	0	0	0	0	0	0	0
		0	0	0	0	0	0	0	0	1	1	0	0	0	0	0	0		0	0	0	1	0	0	0	0	0	1	0	0	0	0	0	0
		0	1	1	1	0	0	1	1	0	0	0	0	0	0	0	0		0	1	0	0	0	0	0	1	0	0	0	0	0	0	0	0
		0	0	0	0	0	0	0	0	0	1	0	0	0	0	0	0		0	1	0	0	0	0	0	0	0	0	1	0	0	0	0	0
		1	0	0	0	0	0	0	0	0	0	0	0	0	0	0	0		0	1	0	1	0	0	0	0	1	0	0	0	0	0	0	0
		0	0	1	0	0	0	0	0	1	1	1	0	0	0	0	0		1	1	1	0	1	1	0	0	1	1	0	0	1	1	1	1
		0	1	1	0	0	1	1	0	1	0	0	0	0	0	0	0		0	0	0	0	0	0	0	0	1	1	0	0	0	0	0	0
		1	0	0	0	0	0	0	0	0	0	0	0	0	0	0	0		0	0	1	0	0	0	0	0	1	1	0	0	0	0	0	0
		0	0	0	1	0	1	0	0	1	1	1	0	0	0	0	0		0	0	0	0	0	1	0	0	1	1	0	0	0	0	0	0
		0	1	0	1	0	0	0	1	0	1	1	0	0	0	0	0		0	0	0	0	0	0	0	0	1	0	0	0	0	0	0	0
		0	0	0	0	0	0	0	0	0	1	0	0	0	0	0	0		0	0	0	0	0	1	0	0	1	1	0	0	0	0	0	0
		1	1	1	0	1	0	0	0	1	1	0	0	1	1	1	1		0	1	0	0	0	0	0	0	0	0	0	0	0	0	0	0
		1	1	1	1	1	1	1	1	1	1	0	0	1	1	1	1		0	1	1	1	0	1	1	1	1	1	1	0	0	0	0	0
		1	0	0	1	0	1	0	0	0	1	1	0	0	0	0	0		0	0	0	1	0	0	0	0	0	0	0	0	0	0	0	0
		0	0	0	0	0	0	0	0	0	0	0	0	0	0	0	0		0	0	0	0	0	1	0	0	1	0	0	0	0	0	0	0
		0	0	0	0	0	0	0	0	1	1	0	0	0	0	0	0		0	0	0	0	0	0	0	0	1	0	0	0	0	0	0	0
		0	0	0	1	1	1	0	0	1	0	0	0	0	1	0	0		0	1	1	0	0	0	1	0	0	0	0	0	0	0	0	0
		0	1	0	1	0	0	1	0	1	0	0	0	0	0	0	0		0	0	0	0	1	0	1	0	0	0	1	0	0	0	0	0
		0	0	0	0	0	0	0	0	0	1	0	0	0	0	0	0		1	0	0	0	1	0	0	0	1	0	0	0	1	1	1	1
		0	0	0	1	1	1	1	1	0	1	1	0	0	0	0	0		1	1	0	0	0	0	1	0	1	0	0	0	0	0	1	0
		1	1	0	0	1	0	0	0	1	1	0	0	1	1	1	1		0	0	0	0	0	0	0	0	1	1	1	0	0	0	0	0
		0	0	0	1	0	0	0	0	1	1	1	0	0	0	0	0		0	1	0	0	1	0	0	0	1	0	0	0	0	1	0	0
		0	0	0	0	0	0	1	0	0	0	0	0	0	0	0	0		0	0	0	0	1	0	0	0	0	0	1	0	0	0	0	0
		0	0	0	0	0	1	1	0	0	0	0	0	0	0	0	0		0	0	0	0	0	0	0	0	0	0	0	0	0	0	0	0
		0	0	1	0	0	0	0	0	0	1	1	0	0	0	0	0		0	0	1	0	0	0	0	0	0	0	0	0	0	0	0	0
		1	0	0	1	1	0	0	0	1	1	0	0	1	1	1	1		0	0	0	0	0	0	0	0	0	0	0	0	0	0	0	0
		0	0	0	0	0	1	0	1	1	0	0	0	0	0	0	0		0	0	0	1	1	0	0	0	1	1	1	0	0	1	0	0
		0	0	0	0	0	0	0	0	0	0	0	0	0	0	0	0		0	0	0	1	0	1	0	1	0	1	0	0	0	0	0	0
		0	1	0	1	0	0	1	0	1	1	1	0	0	0	0	0		0	1	0	1	0	0	1	0	0	1	1	0	0	0	0	0
		0	1	0	0	0	0	1	0	0	0	0	0	0	0	0	0		0	1	0	0	0	0	1	0	0	0	0	0	0	0	0	0
		0	1	0	1	0	0	0	0	1	0	0	0	0	0	0	0		0	0	0	1	1	1	0	0	1	1	1	0	0	1	0	0
		0	1	0	0	0	1	1	0	1	0	0	0	0	0	0	0		0	1	0	1	0	0	1	0	1	1	1	0	0	0	0	0
		0	0	0	0	0	0	0	0	0	0	1	0	0	0	0	0		1	0	0	0	0	0	0	1	0	0	1	0	0	0	0	0
		1	0	0	0	0	0	1	0	1	1	1	0	0	0	1	0		1	0	0	0	0	1	0	1	1	0	1	0	0	0	1	0
		0	1	0	0	0	0	0	0	1	1	0	0	0	0	0	0		1	1	1	1	0	0	1	0	1	1	0	0	0	0	1	0
		0	0	0	0	0	0	0	0	1	1	0	0	0	0	0	0		0	1	1	0	0	0	0	0	0	1	0	0	0	0	0	0
		0	0	1	0	0	1	0	0	1	1	0	0	0	0	0	0		0	1	0	1	1	1	1	1	1	1	1	0	0	1	0	0
		0	0	0	1	0	0	1	0	0	0	0	0	0	0	0	0		0	0	1	0	0	1	0	0	0	1	0	0	0	0	0	0
		1	0	0	1	1	1	1	1	0	0	0	0	1	0	0	0		0	0	0	0	0	0	0	0	1	0	0	0	0	0	0	0
		0	0	0	0	0	1	0	1	0	1	1	0	0	0	0	0		0	1	0	1	0	1	0	0	1	1	0	0	0	0	0	0
		1	0	0	1	1	0	1	1	1	0	0	0	1	1	1	1		1	0	0	1	0	0	0	0	1	0	0	0	0	0	1	0
		1	0	0	0	0	1	1	0	0	1	1	0	0	0	0	0		1	1	1	1	1	1	1	1	1	1	1	0	1	1	1	1
		0	1	0	0	0	1	0	0	1	1	1	0	0	0	0	0		1	1	0	1	0	0	0	0	1	0	0	0	0	0	1	0
		0	1	0	0	0	0	0	0	1	1	1	0	0	0	0	0		1	1	0	0	1	1	1	1	1	0	1	0	1	1	1	1
		0	0	0	0	0	0	0	0	1	1	0	0	0	0	0	0		0	0	0	0	0	1	0	1	0	0	0	0	0	0	0	0
		0	1	1	0	0	1	1	1	0	1	0	0	0	0	0	0		0	0	0	0	0	0	0	0	0	0	0	0	0	0	0	0
		0	0	0	0	0	0	0	0	0	0	0	0	0	0	0	0		0	0	0	0	0	1	0	1	0	0	1	0	0	0	0	0
		0	0	1	0	0	0	0	1	0	1	0	0	0	0	0	0		0	0	0	1	1	1	0	0	1	0	0	0	0	1	0	0
		0	0	0	0	0	0	0	0	0	1	0	0	0	0	0	0		0	0	0	0	0	0	0	0	0	0	1	0	0	0	0	0
		0	1	0	0	0	1	1	1	1	1	0	0	0	0	0	0		0	0	0	1	0	0	0	0	1	0	0	0	0	0	0	0
		0	0	0	1	0	0	0	0	1	1	1	0	0	0	0	0		0	0	1	0	1	0	1	1	0	1	0	0	0	0	0	0
		0	1	0	1	1	1	0	1	1	1	1	0	0	1	0	0		0	0	0	0	0	0	1	0	0	0	1	0	0	0	0	0
		0	0	0	0	0	0	0	1	1	1	0	0	0	0	0	0		0	1	1	0	0	1	0	0	1	0	0	0	0	0	0	0
		0	0	0	0	1	0	0	0	1	1	0	0	0	1	0	0		0	0	0	0	1	0	1	0	0	0	0	0	0	0	0	0
		0	0	0	1	0	0	0	0	1	0	0	0	0	0	0	0		0	0	0	1	0	0	0	1	0	0	1	0	0	0	0	0
		0	1	0	0	0	1	0	0	0	0	0	0	0	0	0	0		0	0	0	1	0	1	0	1	1	0	0	0	0	0	0	0
		1	0	0	1	0	0	0	0	1	0	0	0	0	0	1	0		0	0	0	1	0	0	0	0	1	1	1	0	0	0	0	0
		0	1	1	0	1	0	0	0	1	0	0	0	0	1	0	0		0	1	0	0	0	0	0	0	0	1	0	0	0	0	0	0
		0	0	0	0	0	1	0	0	1	1	0	0	0	0	0	0		0	1	0	0	0	0	0	0	1	1	0	0	0	0	0	0
		1	0	0	0	0	0	0	1	0	0	0	0	0	0	0	0		1	0	1	1	0	0	0	0	1	0	0	0	0	0	1	0
		1	1	0	0	0	1	0	1	1	1	1	0	0	0	1	0		0	1	0	1	1	1	0	0	1	0	0	0	0	1	0	0
		1	1	1	1	1	0	1	0	0	0	0	0	1	0	0	0		0	1	0	1	1	1	0	1	1	1	0	0	0	1	0	0
		0	0	1	0	0	0	0	0	1	1	0	0	0	0	0	0		0	1	0	0	0	0	0	0	0	0	0	0	0	0	0	0
		0	1	0	1	0	0	0	0	1	1	1	0	0	0	0	0		1	1	1	1	1	1	1	1	0	0	0	0	1	0	0	0
		1	0	0	0	0	0	0	0	0	0	0	0	0	0	0	0		0	0	1	1	1	0	0	0	0	0	1	0	0	0	0	0
		0	1	1	0	1	0	0	0	0	0	0	0	0	0	0	0		0	0	0	1	0	0	0	0	0	0	0	0	0	0	0	0
		0	0	0	0	1	1	1	1	1	1	0	0	0	1	0	0		1	0	0	0	0	0	0	0	1	1	1	0	0	0	1	0
		0	1	0	0	0	0	0	1	1	1	0	0	0	0	0	0		1	1	0	0	1	1	1	1	1	1	0	0	1	1	1	1
		1	1	0	1	1	0	1	0	1	1	1	0	1	1	1	1		0	1	1	0	1	1	1	1	1	1	1	0	0	1	0	0
		0	0	1	1	0	0	0	0	0	0	0	0	0	0	0	0		0	1	0	0	0	0	0	0	0	1	1	0	0	0	0	0
		0	0	0	0	0	1	0	0	0	0	1	0	0	0	0	0		0	0	0	0	1	0	0	0	0	0	1	0	0	0	0	0
		0	1	0	0	0	1	1	0	1	1	1	0	0	0	0	0		1	0	0	1	1	0	0	0	0	1	0	0	1	0	0	0
		0	0	0	0	0	1	1	0	1	0	0	0	0	0	0	0		0	0	0	1	0	0	0	0	0	0	0	0	0	0	0	0
		0	1	0	0	0	0	0	0	1	1	0	0	0	0	0	0		0	1	0	0	0	0	0	0	1	0	0	0	0	0	0	0
		0	1	1	0	1	0	0	0	1	0	0	0	0	1	0	0		0	1	0	0	0	1	0	0	1	0	1	0	0	0	0	0
		0	0	1	0	1	0	0	0	0	0	0	0	0	0	0	0		0	0	0	0	1	1	0	0	1	1	0	0	0	1	0	0
		1	1	0	0	0	0	1	0	1	1	0	0	0	0	1	0		1	0	0	0	1	1	1	0	1	1	0	0	1	1	1	1
		0	0	1	0	0	0	0	1	1	0	0	0	0	0	0	0		0	1	0	0	0	1	0	1	1	1	0	0	0	0	0	0
		1	0	0	0	0	0	0	0	1	1	0	0	0	0	1	0		0	0	0	1	0	0	0	0	0	0	0	0	0	0	0	0
		1	0	0	0	0	0	0	1	1	0	0	0	0	0	1	0		0	1	0	1	1	0	0	0	0	0	0	0	0	0	0	0
		0	0	0	0	0	0	0	0	1	1	1	0	0	0	0	0		0	1	0	0	0	1	0	0	0	0	1	0	0	0	0	0
		0	1	0	0	0	0	0	0	0	1	1	0	0	0	0	0		0	1	1	1	1	0	0	0	1	1	1	0	0	1	0	0
		1	0	0	0	0	0	0	0	0	1	1	0	0	0	0	0		0	0	0	1	0	0	1	0	1	1	0	0	0	0	0	0
		0	1	1	0	1	0	1	1	1	0	0	0	0	1	0	0		1	0	0	1	1	1	0	1	1	0	1	0	1	1	1	1
		0	0	0	0	1	0	1	0	1	0	0	0	0	1	0	0		1	0	0	0	1	1	1	0	1	0	0	0	1	1	1	1
		0	0	0	1	0	0	0	1	0	1	0	0	0	0	0	0		0	0	1	0	0	0	0	0	0	0	1	0	0	0	0	0
		1	1	1	0	1	1	1	1	1	1	0	0	1	1	1	1		0	0	0	0	1	0	0	0	0	0	0	0	0	0	0	0
		0	1	0	1	1	1	0	0	1	0	0	0	0	1	0	0		0	0	0	1	0	0	0	0	1	0	0	0	0	0	0	0
		0	0	0	1	0	0	0	0	0	0	0	0	0	0	0	0		0	0	1	0	0	0	0	0	0	1	0	0	0	0	0	0
		1	1	1	0	0	1	0	0	0	1	0	0	0	0	0	0		0	1	0	0	0	0	0	0	1	1	0	0	0	0	0	0
		0	0	0	0	0	0	0	0	1	1	0	0	0	0	0	0		0	0	0	0	0	1	0	0	0	0	1	0	0	0	0	0
		0	0	1	0	0	0	0	0	0	0	0	0	0	0	0	0		0	0	0	0	0	0	0	0	0	0	1	0	0	0	0	0
		0	0	0	0	1	1	0	0	1	1	1	0	0	1	0	0		0	1	0	1	0	0	0	0	1	0	0	0	0	0	0	0
		1	1	0	1	1	1	1	1	1	1	0	0	1	1	1	1		0	0	0	0	1	0	0	0	1	0	1	0	0	1	0	0
		0	0	0	0	0	0	0	0	1	0	0	0	0	0	0	0		0	0	0	1	0	0	0	0	1	0	0	0	0	0	0	0
		0	1	0	0	1	0	0	0	1	1	0	0	0	1	0	0		0	0	0	0	1	1	1	0	1	0	0	0	0	1	0	0
		0	0	0	1	0	1	1	0	1	1	0	0	0	0	0	0		0	0	0	0	0	1	1	0	0	1	0	0	0	0	0	0
		0	0	1	0	0	0	0	0	0	1	0	0	0	0	0	0		0	0	0	0	0	0	0	0	1	0	0	0	0	0	0	0
		0	0	1	0	1	0	0	0	0	1	0	0	0	0	0	0		1	1	1	1	1	1	1	1	1	1	1	0	1	1	1	1
		1	0	0	0	1	1	1	0	1	1	0	0	1	1	1	1		0	1	0	0	0	0	0	0	1	1	0	0	0	0	0	0
		0	1	0	0	0	0	0	0	1	0	0	0	0	0	0	0		0	0	1	1	1	1	1	0	0	0	1	0	0	0	0	0
		1	0	1	0	0	1	1	0	0	0	1	0	0	0	0	0		1	0	1	0	1	1	0	0	0	0	0	0	1	0	0	0
		0	0	0	0	1	0	0	0	0	1	0	0	0	0	0	0		0	0	0	0	1	0	1	0	0	1	0	0	0	0	0	0
		0	1	0	0	0	0	0	0	0	0	0	0	0	0	0	0		0	1	1	0	0	1	0	0	1	1	0	0	0	0	0	0
		0	0	0	0	1	1	1	0	0	0	0	0	0	0	0	0		0	0	0	0	1	0	1	0	1	0	0	0	0	1	0	0
		0	0	0	0	1	0	0	0	0	1	0	0	0	0	0	0		0	0	1	1	0	0	0	0	1	1	1	0	0	0	0	0
		0	0	0	1	0	0	0	0	0	0	0	0	0	0	0	0		0	0	1	0	0	1	1	1	0	0	0	0	0	0	0	0
		0	0	0	0	0	0	1	0	1	0	0	0	0	0	0	0		0	0	0	1	1	0	1	0	1	0	1	0	0	1	0	0
		0	0	0	1	0	0	0	0	0	0	0	0	0	0	0	0		0	0	1	0	1	1	1	1	1	1	0	0	0	1	0	0
		0	1	0	1	1	1	1	0	1	1	0	0	0	1	0	0		0	0	0	1	1	0	0	1	0	0	0	0	0	0	0	0
		0	0	0	1	0	0	1	0	1	1	0	0	0	0	0	0		0	0	0	0	0	0	0	0	0	1	1	0	0	0	0	0
		0	1	0	0	0	0	0	0	1	1	1	0	0	0	0	0		0	0	0	0	1	1	1	0	0	0	0	0	0	0	0	0
		0	0	1	0	0	0	0	0	0	1	0	0	0	0	0	0		0	0	0	0	1	0	0	0	1	0	0	0	0	1	0	0
		0	1	0	1	0	0	0	0	1	1	0	0	0	0	0	0		0	0	0	1	1	0	0	0	1	1	0	0	0	1	0	0
		0	1	0	1	0	1	0	0	1	0	0	0	0	0	0	0		1	1	0	0	0	0	1	0	1	0	0	0	0	0	1	0
		0	0	0	0	0	0	0	0	1	1	1	0	0	0	0	0		1	0	0	0	0	0	1	0	1	1	1	0	0	0	1	0
		0	1	0	0	0	0	0	0	1	0	0	0	0	0	0	0		0	1	0	1	0	0	0	0	1	0	0	0	0	0	0	0
		0	1	0	0	0	0	0	0	1	1	1	0	0	0	0	0		0	0	0	1	1	0	1	0	1	0	0	0	0	1	0	0
		0	0	0	0	0	1	1	0	1	1	1	0	0	0	0	0		0	0	0	0	1	0	0	0	0	0	1	0	0	0	0	0
		0	1	0	0	0	0	0	0	1	1	0	0	0	0	0	0		0	0	0	0	0	0	1	0	1	1	0	0	0	0	0	0
		0	1	1	1	0	0	0	0	0	0	1	0	0	0	0	0		0	0	0	0	0	0	0	0	0	1	1	0	0	0	0	0
		1	0	0	0	1	1	1	0	0	1	0	0	1	0	0	0		0	1	0	1	0	0	0	0	1	0	0	0	0	0	0	0
		0	0	0	0	0	0	0	0	1	0	1	0	0	0	0	0		0	0	0	0	0	1	0	1	1	1	0	0	0	0	0	0
		0	0	0	0	0	0	0	1	0	1	0	0	0	0	0	0		0	0	0	0	0	0	0	1	0	0	0	0	0	0	0	0
		0	0	0	0	0	0	0	0	0	1	0	0	0	0	0	0		0	0	0	0	0	0	1	0	1	0	0	0	0	0	0	0
		1	0	1	0	1	0	0	0	1	1	0	0	1	1	1	1		0	0	1	0	0	0	0	0	0	1	1	0	0	0	0	0
		1	0	0	0	0	0	0	0	0	0	0	0	0	0	0	0		0	0	0	0	0	0	0	0	1	0	1	0	0	0	0	0
		0	0	0	0	1	0	0	0	0	1	0	0	0	0	0	0		0	0	1	0	0	0	0	0	1	0	0	0	0	0	0	0
		0	0	0	0	0	0	0	1	0	1	0	0	0	0	0	0		0	0	0	1	0	1	0	0	0	0	0	0	0	0	0	0
		1	1	0	0	0	1	1	1	1	1	1	0	0	0	1	0		0	0	1	0	0	0	0	0	1	0	0	0	0	0	0	0
		1	1	0	1	0	0	0	0	1	1	0	0	0	0	1	0		1	0	0	1	1	0	1	1	1	1	1	0	1	1	1	1
		0	0	0	0	0	0	0	0	0	0	0	0	0	0	0	0		0	1	0	0	0	0	1	1	1	1	1	0	0	0	0	0
		1	0	0	0	0	0	1	0	1	0	0	0	0	0	1	0		0	0	1	0	0	0	1	0	0	1	1	0	0	0	0	0
		0	1	0	0	0	1	0	0	1	1	0	0	0	0	0	0		1	1	0	0	0	0	0	0	1	1	0	0	0	0	1	0
		0	1	0	0	0	0	1	0	0	1	0	0	0	0	0	0		0	0	0	1	0	1	0	0	1	0	1	0	0	0	0	0
		0	0	0	0	1	0	0	0	0	1	0	0	0	0	0	0		0	1	0	0	0	0	0	0	0	0	0	0	0	0	0	0
		1	1	0	0	1	1	0	1	1	1	1	0	1	1	1	1		0	0	0	0	0	0	0	0	1	1	0	0	0	0	0	0
		1	0	0	0	0	0	0	0	0	0	1	0	0	0	0	0		0	0	0	0	1	1	0	0	1	0	0	0	0	1	0	0
		0	0	0	0	0	0	0	0	1	1	0	0	0	0	0	0		1	0	0	1	1	0	0	0	0	1	0	0	1	0	0	0
		1	0	0	0	0	0	0	0	1	1	0	0	0	0	1	0		0	0	0	1	1	0	0	0	1	0	0	0	0	1	0	0
		1	1	1	1	1	1	1	1	1	0	0	0	1	1	1	1		0	1	0	0	0	0	0	0	1	1	0	0	0	0	0	0
		1	0	0	1	1	1	1	1	0	1	0	0	1	0	0	0		0	0	1	0	0	1	0	0	0	0	0	0	0	0	0	0
		0	1	1	0	0	0	0	0	0	1	1	0	0	0	0	0		0	0	0	1	0	1	1	0	0	0	0	0	0	0	0	0
		1	1	0	0	0	1	1	0	1	0	0	0	0	0	1	0		0	0	0	0	0	0	0	0	1	0	0	0	0	0	0	0
		1	1	1	0	0	0	0	0	0	0	0	0	0	0	0	0		0	0	0	1	0	0	0	0	1	1	0	0	0	0	0	0
		1	0	0	1	1	0	1	1	1	1	0	0	1	1	1	1		1	1	0	1	1	1	1	1	1	1	0	0	1	1	1	1
		1	0	0	0	0	1	0	0	1	0	0	0	0	0	1	0		0	0	0	0	0	0	0	0	0	0	0	0	0	0	0	0
		1	1	0	0	0	0	0	0	1	1	0	0	0	0	1	0		0	0	1	0	0	0	1	0	1	0	0	0	0	0	0	0
		0	0	0	0	0	0	0	0	0	1	1	0	0	0	0	0		0	0	0	0	0	0	0	0	0	0	0	0	0	0	0	0
		1	1	0	1	1	0	1	0	1	0	0	0	1	1	1	1		0	0	0	0	0	0	0	0	0	0	0	0	0	0	0	0
		0	1	0	0	1	0	1	0	0	0	0	0	0	0	0	0		1	1	0	0	0	0	0	0	0	0	0	0	0	0	0	0
		1	0	0	0	0	0	0	0	1	1	0	0	0	0	1	0		0	0	0	0	0	1	0	0	0	1	0	0	0	0	0	0
		0	0	0	0	0	0	0	1	1	1	0	0	0	0	0	0		0	0	0	0	0	0	1	0	0	0	0	0	0	0	0	0
		0	0	0	0	1	0	0	0	0	1	1	0	0	0	0	0		0	0	0	1	0	0	1	0	0	0	1	0	0	0	0	0
		1	1	0	0	0	0	0	0	0	1	1	0	0	0	0	0		0	0	1	0	0	1	0	0	0	0	0	0	0	0	0	0
		1	1	1	0	1	1	0	0	0	1	0	0	1	0	0	0		0	0	0	0	0	0	0	0	1	0	0	0	0	0	0	0
		1	0	0	0	0	0	0	0	0	0	1	0	0	0	0	0		0	0	0	0	0	0	0	0	0	0	0	0	0	0	0	0
		0	0	0	0	0	0	0	0	0	0	0	0	0	0	0	0		0	0	0	0	0	1	1	0	1	0	0	0	0	0	0	0
		0	1	0	0	1	0	0	0	1	1	1	0	0	1	0	0		0	1	1	0	0	0	0	0	0	0	1	0	0	0	0	0
		0	0	0	0	0	0	0	0	0	0	0	0	0	0	0	0		0	1	0	0	0	1	0	0	0	0	1	0	0	0	0	0
		0	1	0	1	0	1	0	0	1	1	0	0	0	0	0	0		0	0	0	0	1	1	0	0	0	0	0	0	0	0	0	0
		1	0	0	0	1	0	0	0	0	0	0	0	1	0	0	0		0	0	1	1	0	0	1	0	1	0	1	0	0	0	0	0
		0	1	0	0	0	0	0	0	1	1	0	0	0	0	0	0		0	1	0	0	1	0	0	0	1	1	0	0	0	1	0	0
		0	1	0	0	0	1	0	0	1	1	0	0	0	0	0	0		0	0	0	0	0	0	0	0	0	0	0	0	0	0	0	0
		0	1	1	0	0	1	0	1	0	1	0	0	0	0	0	0		0	1	0	0	0	0	0	0	1	0	0	0	0	0	0	0
		1	0	0	1	0	0	0	0	1	1	0	0	0	0	1	0		0	0	0	0	0	0	0	0	0	0	0	0	0	0	0	0
		0	0	1	0	0	0	0	0	0	1	0	0	0	0	0	0		0	0	0	0	0	0	0	0	1	0	0	0	0	0	0	0
		0	0	0	0	0	0	0	0	1	1	1	0	0	0	0	0		1	1	0	0	0	0	0	0	0	0	0	0	0	0	0	0
		0	0	1	0	1	0	0	0	0	1	0	0	0	0	0	0		0	0	0	0	0	1	0	0	1	1	0	0	0	0	0	0
		0	1	0	0	0	1	0	0	1	1	0	0	0	0	0	0		0	1	0	0	0	1	0	0	0	1	0	0	0	0	0	0
		0	1	1	0	1	1	1	0	0	1	0	0	0	0	0	0		1	0	1	1	0	0	0	0	0	0	0	0	0	0	0	0
		0	1	0	0	0	0	0	0	0	1	0	0	0	0	0	0		0	0	0	1	0	0	0	0	1	1	0	0	0	0	0	0
		1	1	0	0	1	0	0	0	1	1	1	0	1	1	1	1		0	0	0	1	0	1	0	0	0	0	0	0	0	0	0	0
		0	0	0	0	0	1	0	0	1	0	0	0	0	0	0	0		0	1	0	0	0	0	0	0	1	0	0	0	0	0	0	0
		0	1	0	0	1	0	0	0	0	1	0	0	0	0	0	0		0	0	0	1	0	0	0	0	0	0	1	0	0	0	0	0
		0	1	0	0	0	1	0	0	0	1	0	0	0	0	0	0		1	0	0	1	0	1	0	0	0	1	0	0	0	0	0	0
		0	1	1	0	0	0	0	0	0	1	0	0	0	0	0	0		1	1	1	1	1	0	0	0	0	1	1	0	1	0	0	0
		0	1	0	0	1	1	1	1	1	1	1	0	0	1	0	0		0	0	0	0	1	0	0	0	0	1	0	0	0	0	0	0
		0	0	0	1	0	1	0	0	0	1	0	0	0	0	0	0		1	0	0	1	0	0	0	0	1	1	1	0	0	0	1	0
		1	0	0	0	0	1	0	0	0	0	0	0	0	0	0	0		0	1	0	1	0	0	0	0	1	1	0	0	0	0	0	0
		1	1	1	0	1	1	1	1	1	0	1	0	1	1	1	1		0	1	0	1	1	1	0	0	0	1	0	0	0	0	0	0
		1	0	0	1	0	1	0	1	1	1	0	0	0	0	1	0		0	0	0	1	1	0	0	1	1	1	0	0	0	1	0	0
		0	0	0	1	0	0	0	0	1	1	0	0	0	0	0	0		0	0	0	0	0	0	0	0	1	0	0	0	0	0	0	0
		0	0	1	0	0	0	0	0	1	1	0	0	0	0	0	0		0	0	0	0	0	0	0	0	0	0	1	0	0	0	0	0
		0	1	1	0	0	0	0	1	0	0	0	0	0	0	0	0		0	0	0	0	0	0	0	0	0	0	1	0	0	0	0	0
		0	0	0	1	0	0	1	1	1	0	0	0	0	0	0	0		1	0	0	0	0	0	0	0	1	0	0	0	0	0	1	0
		0	0	0	1	0	0	0	0	1	1	1	0	0	0	0	0		0	1	0	0	0	1	0	0	0	0	0	0	0	0	0	0
		0	1	0	0	0	1	0	0	1	1	0	0	0	0	0	0		0	0	1	0	0	0	0	0	0	0	0	0	0	0	0	0
		0	0	0	1	0	0	1	0	1	0	0	0	0	0	0	0		0	1	0	1	0	0	0	0	0	0	0	0	0	0	0	0
		0	0	0	0	0	0	0	0	1	0	0	0	0	0	0	0		0	0	1	1	1	1	1	1	1	1	0	0	0	1	0	0
		0	1	0	0	0	0	1	0	1	1	1	0	0	0	0	0		0	0	0	1	0	0	0	0	0	0	0	0	0	0	0	0
		0	0	0	0	1	1	0	0	1	1	0	0	0	1	0	0		1	0	0	0	0	0	1	0	1	1	0	0	0	0	1	0
		0	0	0	0	1	0	0	0	1	1	0	0	0	1	0	0		0	1	0	0	0	0	0	0	1	0	0	0	0	0	0	0
		0	1	0	0	0	1	0	1	1	1	0	0	0	0	0	0		0	0	1	0	0	0	0	0	0	0	0	0	0	0	0	0
		0	0	0	1	1	0	1	0	1	1	0	0	0	1	0	0		0	0	0	0	0	0	0	0	1	0	1	0	0	0	0	0
		1	1	1	0	1	1	0	1	0	1	0	0	1	0	0	0		0	0	0	0	0	0	0	1	0	0	0	0	0	0	0	0
		0	0	0	0	0	1	1	0	1	0	0	0	0	0	0	0		1	1	1	1	1	1	1	0	0	1	1	0	1	0	0	0
		0	0	0	0	1	0	1	0	0	1	0	0	0	0	0	0		0	0	0	0	0	1	0	0	1	1	0	0	0	0	0	0
		0	0	0	1	0	0	0	0	0	0	0	0	0	0	0	0		1	0	0	0	0	0	0	0	1	0	0	0	0	0	1	0
		0	0	0	1	0	0	0	0	0	1	0	0	0	0	0	0		1	0	0	0	0	0	1	0	1	0	0	0	0	0	1	0
		0	0	0	0	0	1	0	1	0	1	0	0	0	0	0	0		1	0	0	0	0	1	0	0	1	0	0	0	0	0	1	0
		0	1	1	0	1	0	1	1	0	1	0	0	0	0	0	0		0	0	0	1	0	0	0	0	0	0	1	0	0	0	0	0
		0	1	0	0	0	0	0	0	1	1	1	0	0	0	0	0		1	1	1	1	1	1	1	1	1	1	0	0	1	1	1	1
		0	1	0	0	0	1	0	0	0	1	1	0	0	0	0	0		0	0	1	0	0	1	1	0	0	1	1	0	0	0	0	0
		0	1	0	0	1	1	0	0	0	1	0	0	0	0	0	0		0	0	0	1	0	1	0	1	0	0	1	0	0	0	0	0
		0	1	0	0	0	1	1	0	0	0	0	0	0	0	0	0		1	0	0	0	0	0	0	1	0	0	0	0	0	0	0	0
		1	0	1	1	1	0	1	1	1	0	0	0	1	1	1	1		0	0	0	0	0	0	0	0	1	1	0	0	0	0	0	0
		0	0	0	0	0	0	1	0	1	1	0	0	0	0	0	0		0	0	0	0	0	0	0	0	0	0	0	0	0	0	0	0
		0	1	0	0	0	0	0	0	0	1	0	0	0	0	0	0		1	0	0	0	0	1	0	0	0	0	0	0	0	0	0	0
		1	0	0	0	0	0	0	1	1	1	1	0	0	0	1	0		0	1	0	0	0	0	0	1	1	0	0	0	0	0	0	0
		0	0	0	0	0	0	1	0	1	0	0	0	0	0	0	0		0	0	0	0	0	0	0	0	0	0	1	0	0	0	0	0
		0	0	0	0	0	0	0	0	1	1	0	0	0	0	0	0		0	0	0	0	0	0	0	0	0	0	0	0	0	0	0	0
		0	1	0	0	0	1	0	0	0	1	0	0	0	0	0	0		0	0	0	0	0	0	0	0	0	0	0	0	0	0	0	0
		0	0	0	1	0	0	0	0	1	0	0	0	0	0	0	0		0	0	0	0	0	1	0	0	0	0	0	0	0	0	0	0
		1	1	0	0	1	1	1	0	1	0	1	0	1	1	1	1		0	0	1	1	0	0	0	0	0	0	1	0	0	0	0	0
		1	0	0	0	0	0	0	0	1	1	0	0	0	0	1	0		0	0	1	1	0	0	0	0	1	0	0	0	0	0	0	0
		0	0	0	0	0	1	1	0	1	1	0	0	0	0	0	0		0	0	1	1	0	0	0	0	0	0	0	0	0	0	0	0
		0	1	1	0	0	0	0	0	0	1	1	0	0	0	0	0		0	0	0	0	1	0	0	0	1	0	0	0	0	1	0	0
		0	1	0	0	0	0	1	0	1	0	0	0	0	0	0	0		0	0	0	0	0	0	0	0	0	0	0	0	0	0	0	0
		0	1	0	0	0	1	0	0	0	1	1	0	0	0	0	0		0	0	0	1	0	0	0	0	1	0	0	0	0	0	0	0
		0	1	0	0	1	0	0	0	1	1	0	0	0	1	0	0		0	1	0	0	0	0	0	0	0	0	0	0	0	0	0	0
		0	1	1	0	1	0	0	0	1	1	0	0	0	1	0	0		0	0	1	1	1	1	1	1	0	0	0	0	0	0	0	0
		0	1	0	0	1	0	0	0	1	0	0	0	0	1	0	0		0	0	0	1	1	0	0	0	1	0	0	0	0	1	0	0
		1	0	0	0	1	1	1	1	1	1	0	0	1	1	1	1		0	0	0	0	0	0	0	0	1	1	0	0	0	0	0	0
		0	0	1	1	0	0	1	1	0	0	1	0	0	0	0	0		0	0	0	1	0	1	0	0	1	0	0	0	0	0	0	0
		0	0	0	0	0	0	0	1	1	1	0	0	0	0	0	0		0	1	1	0	1	1	1	1	0	1	0	0	0	0	0	0
		0	1	0	1	1	1	1	0	1	1	0	0	0	1	0	0		0	0	0	0	0	0	0	0	1	0	1	0	0	0	0	0
		0	0	0	0	1	1	1	1	1	1	1	0	0	1	0	0		0	0	1	1	0	0	0	0	0	0	0	0	0	0	0	0
		0	1	0	0	0	0	0	0	0	1	0	0	0	0	0	0		0	0	0	0	0	0	0	0	0	0	0	0	0	0	0	0
		0	0	0	1	0	1	0	0	1	1	0	0	0	0	0	0		0	0	0	0	1	0	0	0	0	1	0	0	0	0	0	0
		0	1	0	0	0	1	1	1	1	1	1	0	0	0	0	0		0	0	1	1	0	0	0	0	0	0	0	0	0	0	0	0
		1	0	0	0	1	0	0	0	1	0	0	0	1	1	1	1		0	0	1	0	0	0	0	0	1	1	0	0	0	0	0	0
		0	0	0	0	0	0	0	0	1	0	0	0	0	0	0	0		0	0	0	0	0	0	0	0	1	1	0	0	0	0	0	0
		1	0	0	0	1	1	1	0	0	1	0	0	1	0	0	0		1	0	0	0	0	0	0	0	1	0	0	0	0	0	1	0
		0	1	0	0	0	0	0	0	0	1	0	0	0	0	0	0		0	0	0	0	0	0	0	0	0	0	0	0	0	0	0	0
		1	0	0	1	0	0	0	0	1	0	1	0	0	0	1	0		0	0	0	0	0	0	0	0	0	0	0	0	0	0	0	0
		0	1	0	0	1	1	1	1	0	0	1	0	0	0	0	0		0	0	0	0	0	0	0	0	1	0	0	0	0	0	0	0
		0	0	1	0	1	0	0	0	1	1	1	0	0	1	0	0		0	0	0	0	0	1	0	0	0	1	0	0	0	0	0	0
		0	0	0	0	0	0	0	1	0	0	0	0	0	0	0	0		0	0	0	0	0	0	0	0	0	0	0	0	0	0	0	0
		0	0	0	0	0	0	0	0	0	0	0	0	0	0	0	0		0	1	0	1	0	0	1	0	1	0	0	0	0	0	0	0
		0	0	0	0	0	0	0	0	0	0	1	0	0	0	0	0		0	0	0	0	0	0	0	0	1	0	0	0	0	0	0	0
		0	0	0	0	1	0	0	0	1	1	0	0	0	1	0	0		0	0	0	0	0	1	1	0	0	0	0	0	0	0	0	0
		1	1	0	0	0	1	1	1	1	1	1	0	0	0	1	0		0	0	0	0	0	0	0	0	0	0	1	0	0	0	0	0
		0	1	0	0	1	1	1	1	1	1	0	0	0	1	0	0		0	1	0	0	0	0	0	1	0	0	1	0	0	0	0	0
		0	1	1	0	0	0	0	0	0	0	0	0	0	0	0	0		0	0	0	0	1	0	0	0	0	0	0	0	0	0	0	0
		0	0	1	0	0	1	0	0	0	0	1	0	0	0	0	0		1	0	1	0	0	1	1	1	0	0	0	0	0	0	0	0
		0	0	0	0	0	0	0	0	1	0	0	0	0	0	0	0		0	1	0	0	0	0	1	0	0	0	0	0	0	0	0	0
		1	0	0	1	0	0	0	0	0	0	1	0	0	0	0	0		0	1	0	0	1	0	1	0	1	1	0	0	0	1	0	0
		1	0	0	0	1	1	0	1	0	1	0	0	1	0	0	0		0	0	1	1	0	0	0	0	1	0	0	0	0	0	0	0
		0	0	1	1	1	0	0	0	0	0	0	0	0	0	0	0		1	0	1	0	0	0	0	0	0	0	0	0	0	0	0	0
		1	1	1	0	1	1	1	1	0	1	0	0	1	0	0	0		0	0	0	0	0	1	0	0	1	1	1	0	0	0	0	0
		0	1	1	1	1	0	1	0	0	1	0	0	0	0	0	0		0	0	0	0	1	0	0	0	0	0	0	0	0	0	0	0
		0	1	0	0	0	0	1	0	1	1	1	0	0	0	0	0		0	0	0	1	0	1	1	0	1	0	0	0	0	0	0	0
		0	1	0	0	0	0	0	0	0	1	0	0	0	0	0	0		0	1	0	0	0	0	0	0	1	0	0	0	0	0	0	0
		0	1	0	0	0	0	0	0	0	1	0	0	0	0	0	0		1	0	0	0	0	0	0	0	0	0	0	0	0	0	0	0
		0	0	0	1	0	0	0	0	0	0	0	0	0	0	0	0		0	0	0	0	0	0	0	0	0	0	0	0	0	0	0	0
		0	1	0	0	1	0	0	0	0	0	1	0	0	0	0	0		1	0	0	1	1	0	0	1	0	0	0	0	1	0	0	0
		1	1	0	0	0	0	0	0	1	1	0	0	0	0	1	0		0	0	0	0	0	0	0	0	0	0	0	0	0	0	0	0
		0	1	0	0	0	0	0	0	0	1	1	0	0	0	0	0		0	1	0	0	1	1	1	1	1	0	0	0	0	1	0	0
		0	0	0	1	0	0	0	0	0	1	0	0	0	0	0	0		1	0	0	1	0	0	0	0	0	0	0	0	0	0	0	0
		0	1	1	0	1	1	0	1	1	1	0	0	0	1	0	0		0	0	0	0	0	0	0	0	1	0	1	0	0	0	0	0
		0	0	1	0	0	0	0	0	0	0	0	0	0	0	0	0		0	0	0	0	0	0	0	0	0	0	0	0	0	0	0	0
		0	1	0	0	0	0	1	0	0	0	0	0	0	0	0	0		0	0	0	0	0	0	0	0	0	0	1	0	0	0	0	0
		0	0	0	1	1	0	0	0	1	0	0	0	0	1	0	0		0	0	0	1	0	0	0	0	0	0	0	0	0	0	0	0
		0	0	0	0	0	0	0	0	0	1	0	0	0	0	0	0		0	1	1	0	0	0	1	1	0	0	0	0	0	0	0	0
		0	1	0	0	0	0	0	0	0	0	0	0	0	0	0	0		0	1	0	0	1	1	1	1	1	0	0	0	0	1	0	0
		0	0	0	0	1	1	1	0	1	1	0	0	0	1	0	0		0	0	1	0	0	1	0	0	0	0	0	0	0	0	0	0
		1	0	1	0	0	1	1	0	0	0	0	0	0	0	0	0		0	1	0	1	1	1	1	0	1	1	0	0	0	1	0	0
		0	0	0	0	0	1	0	0	1	1	1	0	0	0	0	0		0	0	0	0	1	0	1	0	0	0	1	0	0	0	0	0
		0	1	0	1	0	0	0	0	0	1	1	0	0	0	0	0		0	0	0	0	0	0	0	0	0	0	1	0	0	0	0	0
		0	0	0	0	1	1	1	0	0	1	0	0	0	0	0	0		0	0	0	0	1	0	0	0	0	0	0	0	0	0	0	0
		0	0	0	0	0	0	0	1	0	0	0	0	0	0	0	0		0	1	0	1	0	0	0	0	1	0	1	0	0	0	0	0
		0	0	0	0	0	0	0	0	0	0	0	0	0	0	0	0		0	1	0	1	1	1	0	1	0	1	0	0	0	0	0	0
		1	1	1	1	1	1	1	1	1	1	0	0	1	1	1	1		0	0	0	0	0	0	0	0	0	1	0	0	0	0	0	0
		1	1	0	0	1	1	0	0	0	1	0	0	1	0	0	0		1	0	0	1	0	0	0	0	1	0	0	0	0	0	1	0
		1	0	0	0	0	0	0	0	1	1	1	0	0	0	1	0		0	0	0	1	0	0	0	0	1	0	0	0	0	0	0	0
		0	0	0	0	0	0	1	1	0	1	0	0	0	0	0	0		1	0	0	0	0	1	0	1	0	1	0	0	0	0	0	0
		1	1	0	0	0	1	0	0	0	0	0	0	0	0	0	0		0	0	0	0	0	1	0	1	1	0	1	0	0	0	0	0
		0	1	1	0	0	1	1	0	1	1	1	0	0	0	0	0		0	1	0	0	1	0	0	0	1	1	0	0	0	1	0	0
		0	0	0	0	0	0	0	0	1	1	0	0	0	0	0	0		0	0	0	0	0	0	0	0	0	0	0	0	0	0	0	0
		0	1	0	0	0	0	0	0	1	1	1	0	0	0	0	0		1	1	0	1	1	1	0	1	0	0	0	0	1	0	0	0
		1	1	1	1	1	1	1	1	0	0	0	0	1	0	0	0		0	0	0	1	0	0	0	0	0	0	0	0	0	0	0	0
		1	1	1	0	1	1	1	0	1	1	1	0	1	1	1	1		0	0	0	1	0	1	0	0	1	0	0	0	0	0	0	0
		1	0	0	0	0	0	0	0	0	1	0	0	0	0	0	0		0	0	0	0	0	1	0	0	0	0	0	0	0	0	0	0
		0	1	0	1	0	0	0	0	1	1	0	0	0	0	0	0		0	0	0	0	0	1	1	1	1	1	0	0	0	0	0	0
		1	0	0	1	1	1	0	0	0	0	1	0	1	0	0	0		0	1	1	0	0	0	0	0	0	0	0	0	0	0	0	0
		1	0	0	1	0	0	0	0	0	1	0	0	0	0	0	0		0	1	0	0	0	0	0	0	0	0	0	0	0	0	0	0
		0	1	0	0	0	0	1	1	0	0	0	0	0	0	0	0		0	0	1	0	0	1	0	1	0	1	0	0	0	0	0	0
		0	1	0	1	0	0	0	0	1	1	0	0	0	0	0	0		1	0	0	0	0	0	0	1	1	1	0	0	0	0	1	0
		0	1	0	0	0	0	0	0	1	1	0	0	0	0	0	0		0	0	0	0	0	0	0	0	1	1	0	0	0	0	0	0
		0	1	0	0	1	1	1	1	1	1	1	0	0	1	0	0		0	1	0	0	0	0	0	0	0	0	0	0	0	0	0	0
		0	0	0	0	0	1	0	0	0	1	1	0	0	0	0	0		0	0	0	1	1	1	0	1	1	0	1	0	0	1	0	0
		0	0	0	0	0	0	0	0	0	0	0	0	0	0	0	0		0	0	0	0	0	0	1	0	0	0	0	0	0	0	0	0
		1	0	0	0	0	1	0	0	1	1	1	0	0	0	1	0		0	0	0	0	0	1	0	0	0	0	1	0	0	0	0	0
		0	0	0	0	0	1	0	0	0	0	1	0	0	0	0	0		0	0	1	0	0	0	1	1	0	0	1	0	0	0	0	0
		1	1	0	0	0	0	0	1	1	1	1	0	0	0	1	0		0	0	0	0	0	0	0	0	1	0	0	0	0	0	0	0
		1	1	0	0	0	0	0	1	0	1	0	0	0	0	0	0		0	0	0	0	0	1	0	0	0	0	0	0	0	0	0	0
		0	0	0	1	0	1	0	0	1	0	0	0	0	0	0	0		0	0	0	0	0	0	0	0	0	0	0	0	0	0	0	0
		0	1	0	0	0	1	0	1	1	1	0	0	0	0	0	0		1	1	0	1	1	0	0	0	1	0	0	0	1	1	1	1
		1	0	0	0	1	0	0	0	1	0	0	0	1	1	1	1		0	0	0	0	0	0	0	0	0	0	0	0	0	0	0	0
		0	0	0	0	0	1	0	1	0	0	0	0	0	0	0	0		0	0	0	0	1	0	0	0	0	0	0	0	0	0	0	0
		1	0	0	0	0	1	0	0	1	1	0	0	0	0	1	0		0	0	0	0	0	0	0	0	0	0	0	0	0	0	0	0
		0	1	0	1	0	0	1	1	0	1	0	0	0	0	0	0		0	0	1	0	0	0	0	0	0	0	0	0	0	0	0	0
		0	0	0	0	1	1	1	1	0	1	1	0	0	0	0	0		1	0	1	0	1	0	0	0	1	0	0	0	1	1	1	1
		0	0	0	0	1	0	1	0	1	0	0	0	0	1	0	0		0	0	0	0	0	0	0	0	1	0	1	0	0	0	0	0
		0	0	0	0	0	0	0	0	0	1	0	0	0	0	0	0		0	0	0	0	1	0	0	0	0	0	0	0	0	0	0	0
		1	0	1	1	0	0	0	0	1	1	0	0	0	0	1	0		0	0	0	0	0	0	0	0	1	0	0	0	0	0	0	0
		0	0	0	0	0	0	0	0	1	0	0	0	0	0	0	0		0	0	0	1	0	0	0	0	1	0	0	0	0	0	0	0
		0	0	0	0	0	0	0	0	0	1	0	0	0	0	0	0		0	0	0	1	1	1	1	0	1	0	0	0	0	1	0	0
		1	0	1	0	0	0	0	0	0	1	1	0	0	0	0	0		0	0	0	0	0	0	0	0	0	0	0	0	0	0	0	0
		0	1	0	0	0	0	0	1	1	0	1	0	0	0	0	0		1	0	0	1	1	1	0	0	1	1	0	0	1	1	1	1
		1	0	1	0	0	0	0	0	1	0	0	0	0	0	1	0		0	0	0	0	0	0	0	0	1	0	0	0	0	0	0	0
		1	1	0	1	1	1	0	0	1	1	1	0	1	1	1	1		0	1	0	0	0	0	0	0	1	0	0	0	0	0	0	0
		0	0	0	0	0	0	0	0	0	1	0	0	0	0	0	0		1	0	0	0	0	0	0	0	0	0	0	0	0	0	0	0
		0	1	0	1	0	1	0	0	1	0	0	0	0	0	0	0		0	0	0	0	1	1	0	0	1	1	0	0	0	1	0	0
		1	0	0	0	0	1	1	0	1	1	1	0	0	0	1	0		0	0	0	1	0	0	0	0	0	0	0	0	0	0	0	0
		1	1	1	0	1	1	1	1	1	1	0	0	1	1	1	1		0	1	0	0	1	0	1	0	0	0	0	0	0	0	0	0
		0	0	0	0	0	1	0	0	1	1	0	0	0	0	0	0		0	1	1	0	0	1	0	1	0	0	0	0	0	0	0	0
		1	1	0	0	0	1	0	0	1	1	1	0	0	0	1	0		0	0	0	0	0	0	0	0	0	0	1	0	0	0	0	0
		0	1	1	1	1	0	0	0	0	1	0	0	0	0	0	0		0	0	1	0	0	0	0	0	0	0	0	0	0	0	0	0
		0	0	0	0	0	0	0	0	1	1	1	0	0	0	0	0		0	0	0	0	0	0	0	0	1	0	0	0	0	0	0	0
		0	0	1	0	0	1	0	1	1	0	0	0	0	0	0	0		0	1	0	0	0	1	1	0	1	0	1	0	0	0	0	0
		0	0	0	0	0	1	0	0	1	1	0	0	0	0	0	0		1	0	1	1	1	1	1	1	0	0	0	0	1	0	0	0
		0	1	0	1	1	0	0	0	1	1	1	0	0	1	0	0		0	1	0	1	0	0	0	0	0	0	0	0	0	0	0	0
		0	0	0	0	0	1	0	0	0	1	1	0	0	0	0	0		1	1	0	0	0	0	1	0	1	0	0	0	0	0	1	0
		0	0	0	0	0	0	0	0	0	0	0	0	0	0	0	0		0	0	0	0	0	0	0	0	0	0	1	0	0	0	0	0
		0	0	0	1	0	1	1	1	0	1	0	0	0	0	0	0		0	1	1	0	0	0	0	0	1	0	0	0	0	0	0	0
		0	0	0	0	0	1	0	1	1	1	0	0	0	0	0	0		0	0	0	0	0	0	0	0	1	1	0	0	0	0	0	0
		0	0	0	1	0	0	0	0	1	0	0	0	0	0	0	0		0	1	0	0	0	0	0	0	0	0	0	0	0	0	0	0
		1	1	0	0	1	0	1	1	0	1	1	0	1	0	0	0		0	0	0	0	0	0	0	0	1	0	0	0	0	0	0	0
		0	1	0	0	0	1	0	0	1	1	1	0	0	0	0	0		0	0	0	1	0	0	0	0	0	0	0	0	0	0	0	0
		1	0	0	0	0	0	0	0	1	1	1	0	0	0	1	0		0	0	0	1	1	1	1	1	1	1	1	0	0	1	0	0
		0	1	0	0	0	0	0	0	1	0	0	0	0	0	0	0		0	1	0	0	0	1	0	0	0	0	0	0	0	0	0	0
		0	1	0	0	1	1	0	1	1	1	1	0	0	1	0	0		1	0	1	0	0	1	0	0	0	1	1	0	0	0	0	0
		0	0	0	0	0	0	0	0	1	0	0	0	0	0	0	0		0	1	0	1	0	0	0	0	1	1	1	0	0	0	0	0
		0	0	0	1	0	1	1	0	0	1	0	0	0	0	0	0		0	0	1	0	1	0	0	0	0	0	0	0	0	0	0	0
		0	0	0	1	1	0	1	0	0	0	1	0	0	0	0	0		0	1	0	1	0	0	0	0	0	0	0	0	0	0	0	0
		0	1	0	0	0	1	1	0	1	1	1	0	0	0	0	0		1	0	0	0	1	0	0	0	1	0	1	0	1	1	1	1
		1	0	0	0	1	0	0	0	1	0	0	0	1	1	1	1		0	1	0	0	0	1	1	1	1	0	1	0	0	0	0	0
		1	1	0	0	0	0	0	0	1	1	0	0	0	0	1	0		0	0	0	0	0	0	1	0	1	0	0	0	0	0	0	0
		0	0	0	0	0	0	0	0	1	1	1	0	0	0	0	0		0	0	0	0	0	0	0	0	1	0	1	0	0	0	0	0
		0	0	0	0	1	0	0	0	0	1	0	0	0	0	0	0		0	0	0	0	0	0	0	0	1	1	0	0	0	0	0	0
		1	1	1	0	1	0	1	0	0	0	0	0	1	0	0	0		1	0	0	1	0	0	0	0	1	1	0	0	0	0	1	0
		0	1	0	0	0	0	0	0	0	1	0	0	0	0	0	0		0	0	0	0	0	0	0	0	1	0	0	0	0	0	0	0
		0	0	0	0	0	0	0	0	0	0	0	0	0	0	0	0		0	0	0	0	0	0	0	0	0	0	0	0	0	0	0	0
		0	1	0	0	0	0	0	0	1	1	1	0	0	0	0	0		0	0	0	0	0	0	0	0	0	0	1	0	0	0	0	0
		0	0	0	0	1	1	0	1	0	0	0	0	0	0	0	0		0	0	0	0	0	0	0	0	1	0	0	0	0	0	0	0
		0	0	1	0	0	1	0	1	1	1	1	0	0	0	0	0		1	0	0	0	1	0	0	0	1	0	0	0	1	1	1	1
		1	0	0	0	1	0	0	0	0	1	0	0	1	0	0	0		0	0	1	0	0	0	0	0	0	1	0	0	0	0	0	0
		0	0	1	0	1	0	0	0	1	1	0	0	0	1	0	0		0	0	0	0	1	0	0	0	1	0	0	0	0	1	0	0
		0	1	0	0	0	1	0	1	0	1	0	0	0	0	0	0		0	0	0	0	0	0	0	0	1	1	1	0	0	0	0	0
		0	0	0	0	0	0	0	0	0	0	0	0	0	0	0	0		0	0	0	0	0	0	0	0	0	0	0	0	0	0	0	0
		0	0	0	0	0	0	0	0	1	1	0	0	0	0	0	0		0	0	0	0	1	0	0	0	0	0	0	0	0	0	0	0
		0	0	0	0	0	1	0	0	1	0	1	0	0	0	0	0		0	0	0	0	0	0	0	0	0	0	0	0	0	0	0	0
		0	0	0	1	0	0	0	0	0	0	1	0	0	0	0	0		1	0	0	0	1	1	1	0	0	1	1	0	1	0	0	0
		0	0	0	0	0	0	0	1	1	0	1	0	0	0	0	0		1	0	0	1	0	0	0	0	0	0	0	0	0	0	0	0
		1	0	0	0	0	1	0	1	1	1	0	0	0	0	1	0		0	0	0	0	0	0	0	0	0	0	0	0	0	0	0	0
		0	0	0	0	0	0	0	0	0	1	0	0	0	0	0	0		1	0	0	0	0	1	0	0	0	0	0	0	0	0	0	0
		1	0	0	0	0	1	0	0	0	1	0	0	0	0	0	0		1	1	1	0	0	0	0	0	0	0	0	0	0	0	0	0
		0	0	0	0	0	0	1	0	0	0	0	0	0	0	0	0		0	0	0	1	0	0	0	0	0	0	0	0	0	0	0	0
		1	1	0	0	0	0	0	0	0	1	0	0	0	0	0	0		0	0	0	0	1	0	1	0	0	1	0	0	0	0	0	0
		0	0	0	0	0	0	0	0	0	0	0	0	0	0	0	0		0	0	0	0	0	0	0	0	1	0	0	0	0	0	0	0
		1	0	0	1	1	0	0	0	0	0	1	0	1	0	0	0		1	0	0	1	0	1	0	1	1	0	0	0	0	0	1	0
		0	1	0	1	0	0	0	0	0	0	0	0	0	0	0	0		1	0	0	0	0	0	0	0	0	0	0	0	0	0	0	0
		0	1	1	0	0	0	0	0	1	1	1	0	0	0	0	0		0	0	0	0	0	0	0	1	0	0	0	0	0	0	0	0
		1	0	0	1	1	1	1	0	1	0	1	0	1	1	1	1		0	1	0	0	0	0	0	0	0	0	0	0	0	0	0	0
		0	0	0	0	0	1	0	0	0	0	0	0	0	0	0	0		0	0	0	0	0	0	0	1	1	0	0	0	0	0	0	0
		0	0	1	0	0	1	0	0	0	0	0	0	0	0	0	0		1	0	0	0	0	0	0	0	0	0	0	0	0	0	0	0
		0	1	0	0	0	0	1	1	0	1	0	0	0	0	0	0		1	1	0	0	0	0	0	0	1	1	0	0	0	0	1	0
		0	1	0	0	0	1	0	1	1	1	0	0	0	0	0	0		0	0	1	0	0	0	0	0	0	0	1	0	0	0	0	0
		0	0	1	0	0	1	1	0	0	0	0	0	0	0	0	0		0	0	0	0	0	0	0	0	1	0	0	0	0	0	0	0
		1	0	1	0	0	0	0	0	1	0	0	0	0	0	1	0		0	0	0	0	0	0	0	0	0	0	1	0	0	0	0	0
		0	1	0	0	0	0	0	0	1	1	0	0	0	0	0	0		0	0	0	1	0	0	0	0	1	0	0	0	0	0	0	0
		0	1	0	0	0	0	0	0	1	0	0	0	0	0	0	0		0	0	0	0	0	0	0	0	1	0	0	0	0	0	0	0
		1	0	0	0	0	0	0	0	0	1	0	0	0	0	0	0		1	1	0	0	0	0	1	0	1	1	0	0	0	0	1	0
		0	0	0	0	0	0	0	1	0	1	0	0	0	0	0	0		0	0	0	0	0	0	0	0	1	0	0	0	0	0	0	0
		1	0	0	0	0	0	1	0	1	1	0	0	0	0	1	0		0	0	1	1	0	0	0	0	0	0	0	0	0	0	0	0
		1	0	0	0	0	1	0	1	1	1	0	0	0	0	1	0		0	1	0	0	0	0	1	0	0	0	0	0	0	0	0	0
		0	0	0	0	1	0	1	1	0	1	0	0	0	0	0	0		0	0	0	0	0	0	0	0	1	0	0	0	0	0	0	0
		0	0	1	0	0	0	0	0	0	1	0	0	0	0	0	0		1	0	0	0	1	0	0	0	0	0	1	0	1	0	0	0
		1	0	0	0	0	0	0	0	0	0	0	0	0	0	0	0		0	0	0	0	0	0	0	0	1	0	0	0	0	0	0	0
		0	0	0	0	1	1	0	0	1	1	0	0	0	1	0	0		0	0	1	1	0	0	0	0	0	0	0	0	0	0	0	0
		0	0	0	0	0	1	0	0	0	0	0	0	0	0	0	0		0	0	0	1	0	0	1	0	0	1	0	0	0	0	0	0
		1	1	1	0	0	0	1	1	1	0	0	0	0	0	1	0		1	1	0	0	0	0	0	0	1	1	1	0	0	0	1	0
		1	1	1	0	0	0	0	1	1	1	0	0	0	0	1	0		0	0	0	0	0	0	0	0	1	0	0	0	0	0	0	0
		0	0	0	0	0	0	0	0	0	1	0	0	0	0	0	0		0	0	0	0	0	0	0	0	0	0	0	0	0	0	0	0
		0	1	1	0	1	1	0	0	1	1	1	0	0	1	0	0		0	1	0	1	0	0	1	0	0	0	0	0	0	0	0	0
		0	1	0	0	0	0	0	0	1	1	0	0	0	0	0	0		0	0	0	0	0	0	0	0	1	1	0	0	0	0	0	0
		0	1	0	0	0	0	0	0	0	0	0	0	0	0	0	0		0	0	0	0	0	0	0	0	0	1	0	0	0	0	0	0
		1	1	0	0	0	0	0	0	1	1	1	0	0	0	1	0		0	0	1	0	0	0	0	0	1	1	0	0	0	0	0	0
		0	0	0	0	0	0	0	0	0	0	0	0	0	0	0	0		0	0	0	1	0	0	0	0	1	1	0	0	0	0	0	0
		1	1	0	1	0	1	0	0	1	1	0	0	0	0	1	0		1	1	1	1	1	1	1	1	1	0	0	0	1	1	1	1
		1	1	0	0	0	1	0	1	0	1	0	0	0	0	0	0		0	0	1	0	0	0	0	0	0	0	1	0	0	0	0	0
		0	0	0	0	1	0	0	0	1	0	0	0	0	1	0	0		0	1	0	1	0	0	0	0	0	1	1	0	0	0	0	0
		0	0	0	0	0	0	0	0	1	1	1	0	0	0	0	0		0	0	0	0	1	0	0	0	0	1	0	0	0	0	0	0
		0	0	1	0	0	0	0	0	1	1	0	0	0	0	0	0		0	0	1	1	0	0	0	0	1	0	0	0	0	0	0	0
		0	1	0	1	0	0	0	0	1	0	0	0	0	0	0	0		0	0	0	1	1	0	0	0	1	0	0	0	0	1	0	0
		0	1	0	0	0	0	0	0	0	0	0	0	0	0	0	0		0	1	0	0	0	0	0	0	1	0	0	0	0	0	0	0
		1	1	0	0	0	0	0	0	0	0	0	0	0	0	0	0		0	0	0	0	1	1	1	0	0	1	0	0	0	0	0	0
		0	1	0	0	0	1	1	1	1	0	0	0	0	0	0	0		0	0	0	0	0	0	0	0	1	1	1	0	0	0	0	0
		0	1	0	0	0	1	0	1	1	1	1	0	0	0	0	0		0	0	0	0	0	0	0	0	0	0	0	0	0	0	0	0
		0	1	1	1	1	0	0	0	1	1	0	0	0	1	0	0		0	0	0	0	0	0	0	0	0	1	0	0	0	0	0	0
		0	1	0	1	0	0	0	0	0	1	0	0	0	0	0	0		0	0	0	1	0	0	0	0	0	0	0	0	0	0	0	0
		0	1	0	0	1	1	1	1	1	0	0	0	0	1	0	0		0	0	0	1	0	0	0	0	0	0	0	0	0	0	0	0
		1	0	1	0	1	1	1	0	0	1	1	0	1	0	0	0		0	0	0	0	0	0	1	0	0	0	0	0	0	0	0	0
		0	0	0	0	0	0	0	0	0	0	1	0	0	0	0	0		0	1	0	0	0	0	0	0	1	0	0	0	0	0	0	0
		0	1	0	0	1	0	0	0	1	1	1	0	0	1	0	0		0	0	0	1	0	0	1	0	1	1	0	0	0	0	0	0
		0	0	0	0	0	0	0	0	1	1	1	0	0	0	0	0		0	0	0	0	1	0	0	0	0	0	0	0	0	0	0	0
		0	0	0	1	0	1	1	0	0	0	0	0	0	0	0	0		1	0	0	0	1	0	0	0	0	0	0	0	1	0	0	0
		0	1	0	0	0	0	0	0	0	1	0	0	0	0	0	0		0	1	1	0	1	1	0	0	1	0	1	0	0	1	0	0
		0	0	1	0	0	0	1	1	0	1	0	0	0	0	0	0		0	0	0	0	0	0	0	0	0	0	0	0	0	0	0	0
		0	1	1	0	0	0	0	0	1	1	0	0	0	0	0	0		0	0	0	0	1	0	0	0	0	0	0	0	0	0	0	0
		0	1	0	0	0	0	0	0	1	1	1	0	0	0	0	0		0	0	0	0	0	0	0	0	0	1	0	0	0	0	0	0
		0	1	1	1	0	0	0	0	1	1	0	0	0	0	0	0		0	0	0	0	0	0	0	0	0	0	1	0	0	0	0	0
		0	1	0	0	0	0	0	0	0	0	0	0	0	0	0	0		0	0	1	0	0	0	0	0	0	0	1	0	0	0	0	0
		0	1	0	1	0	0	0	1	0	0	0	0	0	0	0	0		1	0	0	0	0	0	0	0	1	0	1	0	0	0	1	0
		0	1	0	0	0	1	1	0	0	1	1	0	0	0	0	0		0	0	0	0	0	0	0	0	0	0	0	0	0	0	0	0
		1	1	0	0	0	0	0	0	1	1	0	0	0	0	1	0		0	0	0	0	0	1	1	0	0	0	0	0	0	0	0	0
		1	1	1	1	0	1	0	0	0	1	1	0	0	0	0	0		0	0	0	1	0	0	0	1	0	0	0	0	0	0	0	0
		0	1	0	0	0	0	0	0	0	1	0	0	0	0	0	0		0	0	1	0	0	1	1	0	0	1	0	0	0	0	0	0
		1	1	1	1	0	0	0	1	1	1	0	0	0	0	1	0		0	1	0	0	0	1	0	0	0	0	0	0	0	0	0	0
		0	1	0	0	1	1	0	0	1	1	0	0	0	1	0	0		0	0	0	0	0	0	0	0	0	0	0	0	0	0	0	0
		0	0	0	1	0	0	0	0	1	1	0	0	0	0	0	0		0	0	0	0	0	0	0	0	0	0	0	0	0	0	0	0
		0	1	0	0	1	0	0	0	0	0	0	0	0	0	0	0		0	0	0	0	1	0	0	1	1	1	0	0	0	1	0	0
		0	1	1	0	0	1	0	0	1	1	1	0	0	0	0	0		0	0	0	1	0	0	0	0	0	0	0	0	0	0	0	0
		1	1	1	1	0	1	1	0	0	0	0	0	0	0	0	0		1	0	0	0	1	0	1	0	1	1	0	0	1	1	1	1
		0	0	1	1	1	0	0	0	0	1	0	0	0	0	0	0		1	0	0	0	0	0	0	0	1	1	0	0	0	0	1	0
		0	0	1	0	0	1	0	0	1	0	0	0	0	0	0	0		0	0	0	0	0	1	1	0	0	0	0	0	0	0	0	0
		0	0	1	0	1	0	0	0	0	0	0	0	0	0	0	0		1	0	0	0	1	0	1	1	0	1	0	0	1	0	0	0
		0	1	1	0	1	0	1	0	0	1	0	0	0	0	0	0		0	1	0	0	0	0	0	0	1	0	0	0	0	0	0	0
		1	1	1	1	1	1	1	1	1	1	0	0	1	1	1	1		0	1	0	0	0	0	0	0	0	0	0	0	0	0	0	0
		1	0	0	0	0	0	0	0	1	0	0	0	0	0	1	0		0	0	0	1	0	0	0	0	0	0	0	0	0	0	0	0
		1	0	0	0	0	0	0	0	1	1	1	0	0	0	1	0		0	0	0	0	0	0	0	0	0	0	0	0	0	0	0	0
		0	1	0	0	1	1	1	1	0	1	0	0	0	0	0	0		0	0	0	0	0	0	0	0	1	0	0	0	0	0	0	0
		0	0	0	0	0	0	0	0	1	1	1	0	0	0	0	0		0	0	1	1	0	0	0	0	0	1	0	0	0	0	0	0
		1	0	0	0	0	0	1	0	1	1	0	0	0	0	1	0		0	0	0	0	0	0	0	0	1	0	1	0	0	0	0	0
		1	0	0	0	0	0	0	0	1	1	0	0	0	0	1	0		0	0	1	0	0	1	1	0	0	0	1	0	0	0	0	0
		1	0	0	1	0	0	1	1	1	0	0	0	0	0	1	0		0	0	0	1	0	0	0	1	0	0	0	0	0	0	0	0
		0	0	0	0	0	0	0	0	1	1	1	0	0	0	0	0		0	0	0	0	1	1	1	1	0	0	0	0	0	0	0	0
		1	0	0	0	0	0	0	0	1	0	0	0	0	0	1	0		0	0	0	0	0	1	0	0	0	0	0	0	0	0	0	0
		0	0	1	0	0	0	1	1	0	0	0	0	0	0	0	0		0	0	0	0	0	0	0	0	0	1	0	0	0	0	0	0
		1	1	0	0	0	1	1	0	1	1	1	0	0	0	1	0		0	0	0	0	1	1	0	0	0	0	0	0	0	0	0	0
		1	0	1	1	0	0	0	0	0	1	1	0	0	0	0	0		0	0	1	1	0	0	0	0	0	1	0	0	0	0	0	0
		0	1	0	0	0	0	0	0	0	0	0	0	0	0	0	0		0	0	0	1	0	0	0	0	1	1	0	0	0	0	0	0
		1	0	0	0	0	1	0	0	0	0	0	0	0	0	0	0		0	0	0	0	0	0	0	0	0	0	0	0	0	0	0	0
		0	1	0	0	1	0	1	0	1	0	0	0	0	1	0	0		0	0	0	0	1	0	0	0	0	0	0	0	0	0	0	0
		0	1	1	0	0	1	0	0	0	0	0	0	0	0	0	0		0	0	1	0	0	0	0	0	0	0	0	0	0	0	0	0
		1	1	1	1	0	0	0	0	0	0	0	0	0	0	0	0		0	0	0	0	0	0	0	0	0	0	0	0	0	0	0	0
		1	1	0	0	0	0	1	1	1	1	0	0	0	0	1	0		0	1	0	1	0	0	1	0	1	1	0	0	0	0	0	0
		1	0	1	1	1	1	1	1	1	0	0	0	1	1	1	1		0	1	0	0	0	0	0	0	0	0	0	0	0	0	0	0
		1	1	0	0	0	1	1	1	1	1	1	0	0	0	1	0		0	0	0	0	0	0	0	0	0	0	0	0	0	0	0	0
		0	1	0	0	0	1	0	0	1	1	1	0	0	0	0	0		0	1	0	0	0	0	0	0	0	0	1	0	0	0	0	0
		1	0	0	0	0	0	0	0	1	0	0	0	0	0	1	0		1	1	0	0	0	0	0	0	1	0	0	0	0	0	1	0
		0	1	0	0	0	0	0	1	1	1	1	0	0	0	0	0		0	0	0	0	0	0	0	0	0	0	0	0	0	0	0	0
		1	0	0	0	0	1	0	0	0	1	0	0	0	0	0	0		0	0	0	0	0	0	0	0	0	0	0	0	0	0	0	0
		0	0	0	1	0	0	0	0	0	1	0	0	0	0	0	0		0	0	0	0	0	0	0	0	1	0	0	0	0	0	0	0
		0	1	0	0	0	1	1	0	0	1	0	0	0	0	0	0		0	0	1	0	1	1	0	0	1	1	1	0	0	1	0	0
		0	1	0	0	0	0	1	1	1	1	0	0	0	0	0	0		0	0	0	0	0	0	0	0	0	0	0	0	0	0	0	0
		1	1	0	0	0	1	0	0	1	1	0	0	0	0	1	0		0	1	0	0	0	0	0	0	0	0	0	0	0	0	0	0
		0	0	0	0	0	0	1	0	0	0	0	0	0	0	0	0		0	0	0	0	0	0	0	0	0	0	1	0	0	0	0	0
		0	1	0	0	0	0	0	0	1	1	1	0	0	0	0	0		0	0	0	0	0	1	0	0	1	0	0	0	0	0	0	0
		0	0	0	0	0	0	0	0	1	1	1	0	0	0	0	0		0	0	1	1	0	0	0	0	0	1	0	0	0	0	0	0
		1	0	0	0	0	0	0	0	1	1	0	0	0	0	1	0		0	0	0	0	0	0	0	0	0	0	0	0	0	0	0	0
		0	0	1	0	0	1	0	0	1	1	1	0	0	0	0	0		0	0	0	0	0	0	0	0	0	0	0	0	0	0	0	0
		0	0	0	0	1	1	0	0	1	1	0	0	0	1	0	0		0	0	0	0	0	1	0	0	0	0	0	0	0	0	0	0
		0	0	0	0	0	1	1	0	0	0	0	0	0	0	0	0		0	0	0	0	0	0	0	0	0	1	0	0	0	0	0	0
		0	1	0	0	1	1	0	0	1	1	0	0	0	1	0	0		0	0	0	0	0	0	0	0	0	1	1	0	0	0	0	0
		1	0	0	0	0	1	1	1	1	0	0	0	0	0	1	0		0	0	0	1	0	0	0	0	0	0	0	0	0	0	0	0
		0	1	0	0	1	0	0	0	1	0	0	0	0	1	0	0		0	0	0	0	0	0	0	0	0	0	0	0	0	0	0	0
		0	1	1	0	0	0	0	0	1	1	1	0	0	0	0	0		1	1	0	0	0	1	0	0	1	0	0	0	0	0	1	0
		1	0	0	1	0	1	0	1	1	0	1	0	0	0	1	0		1	0	1	1	0	1	0	1	0	0	0	0	0	0	0	0
		0	0	0	0	0	1	0	0	0	0	0	0	0	0	0	0		0	1	0	0	0	0	0	0	0	0	0	0	0	0	0	0
		0	0	0	1	1	0	0	0	0	0	1	0	0	0	0	0		0	0	0	0	0	0	0	0	0	0	0	0	0	0	0	0
		1	1	0	0	0	0	0	0	1	1	0	0	0	0	1	0		0	0	0	0	0	0	0	0	0	0	1	0	0	0	0	0
		0	0	0	0	0	0	0	0	1	1	0	0	0	0	0	0		0	0	0	1	0	0	1	0	0	0	0	0	0	0	0	0
		0	0	1	0	0	0	0	0	1	1	0	0	0	0	0	0		0	0	0	0	0	0	0	0	1	0	0	0	0	0	0	0
		0	1	0	0	0	0	0	0	1	1	0	0	0	0	0	0		0	0	0	0	1	1	0	0	0	0	0	0	0	0	0	0
		1	0	0	1	0	0	0	0	1	1	0	0	0	0	1	0		0	0	0	0	0	0	0	0	0	0	0	0	0	0	0	0
		0	0	0	0	0	0	0	0	0	0	1	0	0	0	0	0		0	0	1	1	0	0	0	0	0	1	0	0	0	0	0	0
		0	0	0	1	0	0	0	0	0	0	0	0	0	0	0	0		0	0	1	0	1	0	1	1	0	1	0	0	0	0	0	0
		0	1	0	0	1	1	0	0	1	1	0	0	0	1	0	0		0	0	1	1	0	0	0	0	0	0	0	0	0	0	0	0
		1	0	0	0	0	0	0	0	0	1	0	0	0	0	0	0		0	1	1	1	0	0	0	0	1	0	0	0	0	0	0	0
		1	0	1	1	1	0	0	0	1	0	0	0	1	1	1	1		0	0	0	0	1	0	0	1	1	0	1	0	0	1	0	0
		0	0	0	1	0	1	1	0	0	1	0	0	0	0	0	0		0	0	0	1	1	0	0	0	1	0	0	0	0	1	0	0
		0	1	1	0	0	0	0	0	1	1	0	0	0	0	0	0		0	0	0	0	0	1	0	0	0	0	0	0	0	0	0	0
		1	0	0	0	1	0	0	0	0	0	1	0	1	0	0	0		0	0	0	0	0	0	0	0	1	0	0	0	0	0	0	0
		1	0	0	1	1	1	1	1	0	1	0	0	1	0	0	0		1	0	1	0	0	0	1	1	0	0	0	0	0	0	0	0
		0	1	0	0	0	0	0	1	0	1	1	0	0	0	0	0		0	0	0	1	0	1	0	0	0	0	0	0	0	0	0	0
		0	0	0	1	0	0	0	0	1	0	0	0	0	0	0	0		0	0	0	0	0	0	0	0	1	1	0	0	0	0	0	0
		0	1	0	1	0	1	0	0	1	1	0	0	0	0	0	0		0	0	0	0	0	0	0	0	1	0	0	0	0	0	0	0
		0	1	0	1	0	1	0	1	1	0	0	0	0	0	0	0		0	0	0	0	0	1	0	0	1	0	0	0	0	0	0	0
		0	0	0	0	0	0	0	0	1	1	1	0	0	0	0	0		0	0	0	1	0	1	0	0	0	0	0	0	0	0	0	0
		0	0	0	0	1	0	0	0	0	1	0	0	0	0	0	0		0	0	0	0	0	1	0	0	0	0	0	0	0	0	0	0
		0	1	0	1	0	0	0	1	0	1	0	0	0	0	0	0		0	0	0	0	0	0	0	0	1	0	0	0	0	0	0	0
		1	0	1	0	0	0	0	0	0	0	0	0	0	0	0	0		0	0	0	1	0	1	0	0	0	0	0	0	0	0	0	0
		0	0	0	0	0	1	0	0	0	1	1	0	0	0	0	0		0	1	0	0	0	1	1	0	1	1	0	0	0	0	0	0
		0	0	0	1	1	1	1	0	1	1	0	0	0	1	0	0		0	0	0	0	0	0	0	0	1	1	1	0	0	0	0	0
		0	0	0	0	0	0	0	0	1	1	0	0	0	0	0	0		0	0	1	0	0	1	0	1	1	0	1	0	0	0	0	0
		0	1	0	1	1	0	0	0	0	1	0	0	0	0	0	0		0	0	0	0	0	0	0	0	1	0	0	0	0	0	0	0
		0	0	0	0	0	0	0	1	0	0	1	0	0	0	0	0		0	0	0	0	0	0	0	0	0	1	0	0	0	0	0	0
		0	1	0	0	0	0	0	1	1	1	0	0	0	0	0	0		1	0	0	1	0	0	0	0	0	0	0	0	0	0	0	0
		0	1	0	0	0	0	0	0	0	0	0	0	0	0	0	0		0	1	1	1	0	0	0	0	0	0	0	0	0	0	0	0
		0	0	0	1	1	0	0	0	1	1	0	0	0	1	0	0		0	0	0	0	0	0	0	0	0	0	0	0	0	0	0	0
		0	1	0	1	0	1	1	1	1	1	0	0	0	0	0	0		1	0	0	0	1	1	1	0	1	1	0	0	1	1	1	1
		0	0	1	0	0	0	0	1	1	1	1	0	0	0	0	0		0	1	0	0	0	1	1	0	0	1	0	0	0	0	0	0
		1	0	1	0	1	1	1	0	0	1	0	0	1	0	0	0		1	0	1	0	0	0	1	0	0	1	1	0	0	0	0	0
		1	0	1	0	1	1	0	0	1	1	0	0	1	1	1	1		0	0	1	1	1	0	0	0	1	0	0	0	0	1	0	0
		0	0	0	1	1	0	0	0	1	1	0	0	0	1	0	0		0	0	0	0	0	0	1	0	0	0	0	0	0	0	0	0
		1	0	0	0	0	0	0	0	0	1	0	0	0	0	0	0		0	0	0	0	0	1	0	0	0	0	0	0	0	0	0	0
		0	0	0	0	0	0	0	0	1	1	0	0	0	0	0	0		0	0	0	1	1	0	0	0	1	0	0	0	0	1	0	0
		1	0	0	0	0	0	0	0	0	0	0	0	0	0	0	0		0	0	1	0	0	0	0	0	0	0	0	0	0	0	0	0
		0	1	0	0	0	0	0	1	1	0	1	0	0	0	0	0		0	1	0	0	0	0	0	0	0	0	0	0	0	0	0	0
		0	0	0	0	0	1	0	0	0	1	1	0	0	0	0	0		0	0	0	0	0	0	0	0	0	1	0	0	0	0	0	0
		1	1	1	1	1	1	1	1	1	1	0	0	1	1	1	1		0	1	0	0	0	0	0	0	0	1	1	0	0	0	0	0
		0	0	0	0	0	1	0	0	1	1	1	0	0	0	0	0		0	1	0	1	0	0	0	0	0	0	0	0	0	0	0	0
		0	0	0	0	0	0	0	0	1	1	1	0	0	0	0	0		0	0	0	1	0	0	0	1	1	0	0	0	0	0	0	0
		0	1	0	1	0	0	0	0	1	1	0	0	0	0	0	0		0	0	0	0	1	0	0	0	0	0	0	0	0	0	0	0
		1	1	0	0	1	1	0	0	1	1	1	0	1	1	1	1		0	0	0	1	0	0	0	0	0	0	0	0	0	0	0	0
		0	0	0	0	0	0	0	0	0	0	0	0	0	0	0	0		0	0	0	0	0	0	1	0	1	0	0	0	0	0	0	0
		1	1	0	0	0	1	1	0	1	1	1	0	0	0	1	0		0	0	1	1	0	0	1	0	0	1	0	0	0	0	0	0
		0	0	0	0	0	0	0	0	1	1	0	0	0	0	0	0		0	0	0	0	1	0	0	0	1	0	1	0	0	1	0	0
		0	1	0	1	1	0	0	0	0	0	0	0	0	0	0	0		0	0	1	1	0	1	0	1	0	0	1	0	0	0	0	0
		0	0	0	0	0	0	0	0	1	1	0	0	0	0	0	0		0	1	1	1	1	1	1	1	0	0	0	0	0	0	0	0
		0	0	1	1	0	1	0	0	0	0	0	0	0	0	0	0		0	0	0	0	0	0	0	0	0	0	0	0	0	0	0	0
		0	0	0	1	1	0	0	0	0	1	1	0	0	0	0	0		1	0	0	0	0	0	0	0	1	0	0	0	0	0	1	0
		0	1	0	1	0	1	0	1	1	1	1	0	0	0	0	0		0	0	1	0	0	0	0	0	0	0	0	0	0	0	0	0
		1	0	0	1	0	1	0	0	1	1	0	0	0	0	1	0		0	1	0	1	0	0	0	0	0	0	0	0	0	0	0	0
		1	0	1	0	1	1	0	0	0	0	1	0	1	0	0	0		0	0	0	0	0	0	1	0	0	0	1	0	0	0	0	0
		0	0	0	0	0	0	0	1	0	0	0	0	0	0	0	0		0	0	0	1	0	0	0	0	0	1	0	0	0	0	0	0
		0	0	0	1	1	0	0	0	1	0	0	0	0	1	0	0		1	0	0	0	0	0	0	0	0	0	0	0	0	0	0	0
		0	1	0	1	1	0	0	1	1	1	0	0	0	1	0	0		0	0	0	0	0	0	0	0	0	0	0	0	0	0	0	0
		1	0	1	0	1	0	0	0	0	0	0	0	1	0	0	0		0	0	0	1	0	0	0	0	0	0	0	0	0	0	0	0
		1	1	1	0	0	1	0	0	1	1	1	0	0	0	1	0		1	0	0	0	0	0	0	0	0	0	0	0	0	0	0	0
		0	0	0	0	0	1	1	1	1	1	1	0	0	0	0	0		0	0	0	1	0	0	0	0	0	0	0	0	0	0	0	0
		0	1	0	0	1	0	0	0	1	1	0	0	0	1	0	0		0	0	0	1	1	0	1	0	0	0	0	0	0	0	0	0
		0	0	0	0	0	1	1	1	0	0	0	0	0	0	0	0		0	0	0	0	1	0	0	0	0	0	0	0	0	0	0	0
		0	0	0	0	1	0	1	1	0	0	1	0	0	0	0	0		0	0	0	0	0	0	0	0	1	0	0	0	0	0	0	0
		0	0	0	0	0	1	0	0	1	1	0	0	0	0	0	0		0	0	0	0	0	0	0	1	1	1	0	0	0	0	0	0
		0	1	0	0	0	0	0	0	1	1	0	0	0	0	0	0		0	0	1	0	0	0	0	0	0	0	0	0	0	0	0	0
		0	1	0	0	0	0	0	0	0	0	0	0	0	0	0	0		0	0	0	0	0	0	0	0	0	0	0	0	0	0	0	0
		0	1	0	1	0	0	1	0	0	1	0	0	0	0	0	0		0	0	0	0	0	0	0	0	1	1	0	0	0	0	0	0
		0	0	0	1	0	0	0	0	0	1	1	0	0	0	0	0		0	0	0	0	1	0	0	0	1	1	0	0	0	1	0	0
		0	1	0	0	0	0	0	0	1	1	0	0	0	0	0	0		0	0	0	0	0	0	0	0	1	1	0	0	0	0	0	0
		1	1	0	1	0	1	0	1	1	1	0	0	0	0	1	0		0	0	0	0	0	0	0	0	0	0	0	0	0	0	0	0
		1	1	0	0	1	0	0	0	1	1	0	0	1	1	1	1		0	1	0	1	0	0	0	1	1	0	0	0	0	0	0	0
		0	0	0	0	0	0	0	0	1	1	1	0	0	0	0	0		1	0	0	0	0	0	0	0	0	0	0	0	0	0	0	0
		0	0	0	1	0	0	0	0	0	0	0	0	0	0	0	0		0	0	1	1	0	1	0	1	1	0	0	0	0	0	0	0
		0	0	0	0	0	0	0	0	0	0	0	0	0	0	0	0		0	0	1	1	0	0	0	0	0	0	0	0	0	0	0	0
		0	1	0	0	0	0	0	0	0	1	0	0	0	0	0	0		1	0	0	0	0	0	0	0	0	0	1	0	0	0	0	0
		0	0	0	0	0	1	0	1	1	1	0	0	0	0	0	0		0	0	1	1	0	1	0	0	1	0	1	0	0	0	0	0
		0	1	1	0	0	0	0	0	0	1	1	0	0	0	0	0		0	0	1	0	1	0	0	0	1	0	1	0	0	1	0	0
		0	0	0	0	0	0	0	0	1	1	0	0	0	0	0	0		1	0	0	1	0	0	0	1	0	0	0	0	0	0	0	0
		0	0	0	0	0	0	1	0	0	0	0	0	0	0	0	0		0	0	0	0	0	0	0	0	0	0	0	0	0	0	0	0
		0	0	0	0	0	0	0	0	1	1	0	0	0	0	0	0		0	0	0	0	0	0	0	0	0	0	0	0	0	0	0	0
		1	0	0	0	0	1	0	1	1	1	0	0	0	0	1	0		0	0	0	0	1	0	1	1	0	0	0	0	0	0	0	0
		0	0	0	0	0	0	0	0	1	1	0	0	0	0	0	0		0	0	0	0	1	0	0	0	1	0	0	0	0	1	0	0
		0	1	0	0	0	0	0	0	1	1	1	0	0	0	0	0		0	0	0	1	0	0	0	0	1	0	0	0	0	0	0	0
		0	1	0	1	0	0	0	0	1	0	0	0	0	0	0	0		0	1	0	1	0	0	0	0	1	0	0	0	0	0	0	0
		0	0	0	0	0	1	1	1	0	1	0	0	0	0	0	0		0	0	1	0	0	0	0	0	0	0	0	0	0	0	0	0
		0	0	0	0	1	1	1	0	0	0	0	0	0	0	0	0		0	0	1	0	1	0	0	0	1	0	0	0	0	1	0	0
		0	0	1	0	0	0	0	0	0	1	0	0	0	0	0	0		0	0	0	1	0	0	0	0	0	0	1	0	0	0	0	0
		0	1	0	0	0	1	0	0	0	1	0	0	0	0	0	0		0	0	0	0	0	0	0	0	1	1	0	0	0	0	0	0
		0	0	0	0	0	0	0	0	1	1	1	0	0	0	0	0		1	0	1	0	0	0	0	0	1	0	0	0	0	0	1	0
		0	0	0	1	1	0	0	0	0	0	0	0	0	0	0	0		0	0	0	1	1	0	0	0	0	0	0	0	0	0	0	0
		0	0	0	0	0	0	0	0	0	1	0	0	0	0	0	0		0	0	0	0	0	1	0	0	0	0	0	0	0	0	0	0
		1	0	0	0	1	1	1	1	1	0	1	0	1	1	1	1		0	1	0	0	0	1	0	0	0	0	0	0	0	0	0	0
		0	1	0	0	0	0	0	0	0	0	0	0	0	0	0	0		0	0	0	0	0	0	0	0	0	0	0	0	0	0	0	0
		0	0	0	0	1	0	1	0	1	0	0	0	0	1	0	0		0	1	0	0	0	0	1	0	0	0	1	0	0	0	0	0
		0	1	0	0	0	0	0	0	0	0	0	0	0	0	0	0		0	0	0	0	1	0	0	0	0	0	0	0	0	0	0	0
		0	1	0	0	0	1	1	0	1	1	1	0	0	0	0	0		0	0	0	0	0	0	0	0	0	0	0	0	0	0	0	0
		0	0	0	0	0	1	1	1	0	1	0	0	0	0	0	0		0	1	0	0	0	0	0	0	0	0	0	0	0	0	0	0
		0	1	0	1	0	0	0	0	1	1	0	0	0	0	0	0		0	1	0	0	1	0	1	0	1	1	0	0	0	1	0	0
		1	1	0	0	0	0	1	0	1	1	0	0	0	0	1	0		0	1	0	0	0	0	0	0	0	0	0	0	0	0	0	0
		0	0	0	0	0	0	0	0	0	0	0	0	0	0	0	0		0	1	0	0	0	0	0	0	0	0	0	0	0	0	0	0
		0	0	0	0	0	1	1	1	1	1	1	0	0	0	0	0		0	1	1	1	1	1	1	1	0	0	0	0	0	0	0	0
		1	0	0	0	0	1	0	0	0	0	0	0	0	0	0	0		0	0	1	1	0	0	0	0	0	1	0	0	0	0	0	0
		0	0	0	0	0	1	1	1	0	1	0	0	0	0	0	0		0	0	0	1	0	1	0	0	0	0	1	0	0	0	0	0
		0	0	0	0	0	0	0	0	0	0	1	0	0	0	0	0		0	0	0	0	0	1	0	0	0	0	0	0	0	0	0	0
		0	0	1	0	0	0	0	0	0	0	0	0	0	0	0	0		0	0	0	0	0	0	1	0	0	0	0	0	0	0	0	0
		0	1	0	1	0	0	0	0	1	1	0	0	0	0	0	0		0	0	0	1	0	1	1	0	0	0	0	0	0	0	0	0
		0	0	0	0	0	1	0	1	1	1	0	0	0	0	0	0		0	1	0	0	1	0	0	0	1	0	0	0	0	1	0	0
		0	0	0	0	1	1	1	1	0	1	0	0	0	0	0	0		0	1	1	1	0	0	0	0	1	0	0	0	0	0	0	0
		0	1	0	1	1	1	0	1	1	1	1	0	0	1	0	0		0	1	0	1	1	0	0	0	1	0	0	0	0	1	0	0
		0	0	0	1	0	0	0	0	0	1	0	0	0	0	0	0		0	1	1	1	0	0	0	0	1	0	1	0	0	0	0	0
		1	1	0	0	0	0	0	0	1	1	1	0	0	0	1	0		0	0	0	0	0	0	1	0	0	1	0	0	0	0	0	0
		0	0	1	0	0	0	0	0	0	0	0	0	0	0	0	0		0	0	0	0	0	0	0	0	0	0	1	0	0	0	0	0
		0	1	0	1	1	0	0	0	1	1	1	0	0	1	0	0		0	0	0	0	0	1	0	0	0	0	0	0	0	0	0	0
		0	1	0	0	0	1	0	0	0	1	0	0	0	0	0	0		0	0	0	0	0	0	1	0	0	1	0	0	0	0	0	0
		0	1	0	0	0	0	0	0	0	1	0	0	0	0	0	0		0	0	0	0	0	0	0	0	0	0	0	0	0	0	0	0
		0	0	0	1	0	0	0	1	0	0	0	0	0	0	0	0		0	0	0	1	0	1	1	1	0	0	1	0	0	0	0	0
		0	1	1	0	0	0	0	0	0	1	1	0	0	0	0	0		1	1	1	0	0	0	0	0	1	0	0	0	0	0	1	0
		0	0	0	0	0	1	1	1	1	1	0	0	0	0	0	0		0	0	0	0	0	1	1	0	0	0	0	0	0	0	0	0
		0	0	0	0	1	1	0	0	1	1	1	0	0	1	0	0		0	0	0	1	0	0	0	0	1	0	0	0	0	0	0	0
		1	0	0	0	0	0	0	0	0	0	0	0	0	0	0	0		0	1	0	0	0	0	0	0	1	0	1	0	0	0	0	0
		0	1	0	0	0	0	0	0	1	0	0	0	0	0	0	0		0	0	1	0	1	1	1	0	0	1	1	0	0	0	0	0
		0	1	1	0	0	0	0	0	0	1	0	0	0	0	0	0		0	0	0	0	0	1	1	1	0	0	0	0	0	0	0	0
		0	1	0	0	0	0	0	0	0	1	1	0	0	0	0	0		0	0	1	0	0	0	1	0	0	1	1	0	0	0	0	0
		0	1	0	1	0	0	0	0	1	0	0	0	0	0	0	0		0	1	1	0	1	1	1	1	0	0	0	0	0	0	0	0
		0	1	0	0	0	1	0	1	1	1	1	0	0	0	0	0		1	0	0	1	0	0	0	0	0	0	1	0	0	0	0	0
		0	0	0	0	0	1	1	1	1	0	0	0	0	0	0	0		1	0	0	1	0	0	0	0	1	0	0	0	0	0	1	0
		1	1	0	0	1	1	0	1	0	0	0	0	1	0	0	0		0	0	0	0	1	0	0	0	0	0	0	0	0	0	0	0
		0	1	0	1	0	0	0	0	0	1	0	0	0	0	0	0		1	0	0	1	1	1	0	1	0	0	0	0	1	0	0	0
		0	0	0	0	0	0	0	0	0	0	0	0	0	0	0	0		0	0	0	1	0	0	0	0	1	1	0	0	0	0	0	0
		0	0	1	1	0	0	0	1	1	0	0	0	0	0	0	0		0	1	0	0	0	0	0	0	1	0	0	0	0	0	0	0
		0	0	0	1	0	1	0	0	0	1	0	0	0	0	0	0		1	1	0	0	0	0	0	0	0	0	0	0	0	0	0	0
		1	0	0	0	0	0	0	0	0	1	0	0	0	0	0	0		0	0	0	0	0	0	0	0	1	0	0	0	0	0	0	0
		0	0	0	0	0	0	1	1	1	1	1	0	0	0	0	0		0	0	0	0	0	0	0	0	1	1	0	0	0	0	0	0
		0	0	0	0	0	0	0	0	0	0	1	0	0	0	0	0		0	0	0	1	0	1	0	0	1	0	1	0	0	0	0	0
		0	0	0	1	0	1	1	1	1	1	1	0	0	0	0	0		1	0	1	0	1	1	1	1	1	1	1	0	1	1	1	1
		0	0	0	0	0	0	0	0	1	0	0	0	0	0	0	0		0	1	0	1	0	1	0	0	0	0	0	0	0	0	0	0
		0	0	1	0	0	0	1	0	0	1	0	0	0	0	0	0		0	0	1	0	0	0	0	0	0	0	1	0	0	0	0	0
		0	0	0	1	0	0	0	0	0	0	0	0	0	0	0	0		0	0	1	0	1	0	0	0	0	0	0	0	0	0	0	0
		0	0	0	1	1	0	0	0	0	0	0	0	0	0	0	0		0	0	0	0	0	1	0	0	0	0	0	0	0	0	0	0
		0	0	0	0	0	0	0	0	1	1	0	0	0	0	0	0		0	0	0	1	0	0	0	0	0	0	0	0	0	0	0	0
		0	0	0	0	0	0	0	0	1	1	0	0	0	0	0	0		0	0	0	0	1	0	0	0	0	1	0	0	0	0	0	0
		0	0	0	0	0	0	0	0	0	1	1	0	0	0	0	0		0	0	0	1	0	0	0	0	0	0	0	0	0	0	0	0
		1	0	0	0	1	0	0	0	1	1	1	0	1	1	1	1		1	0	1	1	0	0	0	1	0	1	1	0	0	0	0	0
		0	0	0	0	1	1	0	0	1	0	0	0	0	1	0	0		0	0	0	0	0	0	0	1	0	1	0	0	0	0	0	0
		1	0	0	0	1	0	0	0	1	1	0	0	1	1	1	1		0	0	0	0	0	0	0	0	0	1	1	0	0	0	0	0
		0	1	0	1	0	0	1	0	1	0	0	0	0	0	0	0		0	0	0	0	0	0	0	0	0	0	0	0	0	0	0	0
		0	0	0	1	0	0	0	0	1	0	0	0	0	0	0	0		0	0	1	1	0	1	0	0	1	0	0	0	0	0	0	0
		0	0	0	0	0	0	0	0	0	0	0	0	0	0	0	0		0	1	0	0	0	0	0	1	0	0	0	0	0	0	0	0
		1	0	0	0	0	0	1	0	0	0	0	0	0	0	0	0		0	0	0	1	0	0	0	0	0	0	0	0	0	0	0	0
		0	0	0	0	0	0	0	0	0	1	1	0	0	0	0	0		1	0	0	0	1	1	0	0	0	1	0	0	1	0	0	0
		0	0	0	0	0	0	0	0	0	1	0	0	0	0	0	0		0	1	0	0	0	0	0	0	0	1	1	0	0	0	0	0
		0	1	1	1	0	0	0	0	0	1	0	0	0	0	0	0		0	1	0	1	0	1	1	0	1	1	0	0	0	0	0	0
		1	0	0	0	0	1	0	0	1	0	0	0	0	0	1	0		1	0	0	1	0	0	0	0	1	1	0	0	0	0	1	0
		1	0	0	1	0	0	1	1	0	1	0	0	0	0	0	0		0	0	1	0	0	0	0	0	0	0	1	0	0	0	0	0
		0	1	0	1	0	1	1	1	1	1	0	0	0	0	0	0		0	0	1	0	0	0	0	0	0	0	0	0	0	0	0	0
		0	1	0	1	0	0	0	0	0	0	0	0	0	0	0	0		0	1	0	1	0	0	0	0	0	0	0	0	0	0	0	0
		0	0	0	0	0	0	1	0	0	1	0	0	0	0	0	0		0	1	0	0	1	0	0	0	0	0	1	0	0	0	0	0
		0	1	1	1	1	1	1	1	0	1	1	0	0	0	0	0		0	1	0	0	0	1	1	0	0	0	1	0	0	0	0	0
		0	1	0	0	1	0	0	0	0	0	1	0	0	0	0	0		0	0	0	0	1	0	0	0	0	0	0	0	0	0	0	0
		0	0	0	1	0	0	1	0	0	1	1	0	0	0	0	0		0	0	0	0	0	0	0	0	1	0	0	0	0	0	0	0
		0	0	0	0	0	0	0	0	0	0	0	0	0	0	0	0		0	0	0	0	0	1	0	0	0	0	0	0	0	0	0	0
		0	0	0	0	1	0	0	0	0	0	0	0	0	0	0	0		0	0	0	0	0	0	1	0	1	1	0	0	0	0	0	0
		0	0	0	0	0	1	0	0	0	1	0	0	0	0	0	0		0	0	0	1	0	0	0	0	0	0	0	0	0	0	0	0
		1	1	0	0	0	0	1	0	0	1	0	0	0	0	0	0		1	0	0	0	1	0	0	1	0	1	1	0	1	0	0	0
		0	1	0	0	1	0	1	1	1	1	1	0	0	1	0	0		1	0	0	1	1	0	0	1	1	1	1	0	1	1	1	1
		0	0	0	0	0	0	0	0	0	0	0	0	0	0	0	0		1	0	0	0	0	0	0	0	0	0	1	0	0	0	0	0
		1	0	1	1	0	1	1	1	0	0	1	0	0	0	0	0		0	1	0	0	0	1	0	0	0	0	1	0	0	0	0	0
		0	0	0	0	0	1	0	0	1	1	0	0	0	0	0	0		1	0	0	0	1	1	1	1	0	1	0	0	1	0	0	0
		1	0	0	0	0	0	0	0	0	1	0	0	0	0	0	0		0	0	0	0	0	0	0	0	0	0	0	0	0	0	0	0
		0	0	0	0	0	0	0	0	1	0	0	0	0	0	0	0		0	0	1	0	1	1	1	1	0	0	1	0	0	0	0	0
		0	0	0	0	0	0	0	0	0	0	0	0	0	0	0	0		0	0	1	1	0	1	1	0	0	1	0	0	0	0	0	0
		0	1	0	0	0	1	0	0	1	1	0	0	0	0	0	0		1	1	1	0	0	0	0	0	1	0	0	0	0	0	1	0
		0	0	0	0	0	0	0	0	0	0	0	0	0	0	0	0		0	0	0	0	0	1	1	1	0	0	0	0	0	0	0	0
		0	0	0	1	0	0	0	0	0	0	1	0	0	0	0	0		0	0	1	0	1	0	0	0	0	0	0	0	0	0	0	0
		0	0	0	0	0	0	0	0	0	0	0	0	0	0	0	0		1	0	0	0	0	0	0	0	0	0	0	0	0	0	0	0
		0	0	0	0	0	0	0	1	1	1	1	0	0	0	0	0		0	0	0	0	0	0	1	0	0	0	0	0	0	0	0	0
		1	1	0	0	0	1	0	0	1	1	0	0	0	0	1	0		0	0	0	0	0	0	0	0	0	0	1	0	0	0	0	0
		0	0	0	0	0	0	0	0	0	0	0	0	0	0	0	0		0	1	1	0	0	0	0	0	0	1	0	0	0	0	0	0
		0	1	1	1	0	0	0	0	1	1	0	0	0	0	0	0		0	0	0	0	0	0	1	0	1	1	1	0	0	0	0	0
		1	1	1	0	1	1	1	1	1	1	1	0	1	1	1	1		1	0	0	0	1	1	0	1	0	0	1	0	1	0	0	0
		0	0	0	0	1	1	0	0	1	1	1	0	0	1	0	0		0	0	1	0	1	0	0	0	0	0	0	0	0	0	0	0
		1	1	0	0	0	1	1	1	1	1	0	0	0	0	1	0		1	0	1	0	0	0	0	0	0	0	0	0	0	0	0	0
		0	0	0	1	1	1	0	0	1	1	0	0	0	1	0	0		0	0	0	0	0	0	0	0	0	0	0	0	0	0	0	0
		0	1	0	0	1	1	0	0	1	1	0	0	0	1	0	0		0	0	0	1	0	1	0	0	1	1	0	0	0	0	0	0
		0	0	0	0	0	0	0	0	0	1	0	0	0	0	0	0		0	0	0	1	0	0	1	0	1	0	0	0	0	0	0	0
		1	0	0	0	0	1	0	0	0	1	1	0	0	0	0	0		0	0	1	1	0	0	0	0	0	0	0	0	0	0	0	0
		0	1	0	0	0	0	0	0	0	1	0	0	0	0	0	0		1	1	0	1	1	1	1	1	0	0	0	0	1	0	0	0
		1	1	0	1	1	1	1	1	0	1	0	0	1	0	0	0		1	0	0	1	0	0	0	1	0	1	0	0	0	0	0	0
		0	1	0	0	0	0	0	0	0	1	1	0	0	0	0	0		0	0	0	0	0	1	0	0	0	0	0	0	0	0	0	0
		0	0	0	0	1	0	1	0	0	0	0	0	0	0	0	0		1	1	0	0	0	0	1	0	1	0	0	0	0	0	1	0
		0	0	0	0	0	0	0	0	1	1	0	0	0	0	0	0		0	0	0	1	0	0	0	1	1	1	0	0	0	0	0	0
		0	1	0	1	0	1	0	1	1	1	1	0	0	0	0	0		0	0	0	1	0	0	0	0	0	0	0	0	0	0	0	0
		0	0	0	0	1	1	0	0	1	1	1	0	0	1	0	0		0	1	0	0	0	0	0	0	0	0	0	0	0	0	0	0
		0	1	0	0	1	1	0	1	1	1	1	0	0	1	0	0		0	0	0	0	0	0	0	0	0	1	0	0	0	0	0	0
		0	0	0	0	0	0	0	0	1	1	0	0	0	0	0	0		0	1	0	1	1	0	1	1	0	0	0	0	0	0	0	0
		0	0	0	0	0	0	0	1	0	1	0	0	0	0	0	0		0	0	0	0	0	0	0	0	0	0	0	0	0	0	0	0
		1	1	1	0	0	0	0	0	0	1	0	0	0	0	0	0		1	1	0	0	0	1	0	0	1	0	0	0	0	0	1	0
		0	1	0	0	0	0	0	0	1	1	0	0	0	0	0	0		0	0	0	1	0	0	0	0	0	0	0	0	0	0	0	0
		0	1	0	0	0	0	0	0	1	1	0	0	0	0	0	0		1	0	0	0	0	1	0	0	1	0	0	0	0	0	1	0
		0	0	0	0	0	0	1	0	1	0	1	0	0	0	0	0		0	1	0	1	0	0	1	0	0	0	1	0	0	0	0	0
		0	0	0	0	0	0	0	0	1	1	0	0	0	0	0	0		0	0	0	1	1	0	0	0	0	0	0	0	0	0	0	0
		0	0	0	0	0	0	0	0	1	0	1	0	0	0	0	0		0	0	0	1	0	1	0	1	0	0	0	0	0	0	0	0
		0	0	0	0	0	0	0	0	0	1	1	0	0	0	0	0		0	0	0	0	1	0	0	0	0	0	0	0	0	0	0	0
		1	1	0	0	0	0	1	0	1	1	1	0	0	0	1	0		0	0	0	0	1	0	0	0	1	0	0	0	0	1	0	0
		0	1	0	0	1	1	1	0	1	1	0	0	0	1	0	0		0	0	1	0	0	1	0	0	1	0	0	0	0	0	0	0
		0	1	1	0	0	0	1	0	1	1	0	0	0	0	0	0		0	0	0	0	1	0	0	0	0	1	0	0	0	0	0	0
		0	1	0	0	0	0	1	0	1	0	0	0	0	0	0	0		0	0	0	1	0	1	1	1	0	0	0	0	0	0	0	0
		0	0	0	0	0	1	0	0	1	1	0	0	0	0	0	0		0	0	0	0	0	0	0	0	1	0	0	0	0	0	0	0
		0	1	0	1	0	1	0	1	0	1	0	0	0	0	0	0		0	1	0	0	0	0	1	0	0	1	0	0	0	0	0	0
		0	1	0	0	1	0	0	0	1	1	1	0	0	1	0	0		1	0	0	1	1	1	0	0	1	1	1	0	1	1	1	1
		1	1	0	0	0	1	0	0	1	1	0	0	0	0	1	0		0	0	0	0	0	0	0	0	0	1	0	0	0	0	0	0
		0	1	0	0	0	0	0	0	1	1	0	0	0	0	0	0		0	0	1	0	0	0	0	0	1	1	1	0	0	0	0	0
		0	0	0	0	1	0	1	1	0	0	1	0	0	0	0	0		0	0	1	0	1	0	1	1	0	0	1	0	0	0	0	0
		0	1	0	0	0	0	0	0	1	1	0	0	0	0	0	0		0	0	0	1	1	1	1	1	0	0	0	0	0	0	0	0
		0	0	0	0	0	0	0	1	0	0	0	0	0	0	0	0		0	0	0	0	0	0	1	0	0	0	0	0	0	0	0	0
		0	1	0	0	1	1	0	1	0	0	0	0	0	0	0	0		0	1	0	0	0	0	0	0	0	0	0	0	0	0	0	0
		0	1	0	0	0	0	0	0	0	1	0	0	0	0	0	0		0	1	0	0	0	0	0	0	1	0	0	0	0	0	0	0
		0	0	1	0	0	0	0	0	0	0	0	0	0	0	0	0		0	0	0	1	1	0	0	0	0	0	1	0	0	0	0	0
		0	1	0	0	0	0	1	0	0	1	1	0	0	0	0	0		0	0	0	1	0	0	0	0	0	0	0	0	0	0	0	0
		0	0	0	0	0	0	0	0	1	1	0	0	0	0	0	0		0	0	0	0	0	1	1	0	1	1	0	0	0	0	0	0
		0	0	0	0	0	1	0	0	0	1	0	0	0	0	0	0		0	0	0	0	0	0	0	0	0	0	0	0	0	0	0	0
		0	0	0	0	1	0	1	0	0	0	0	0	0	0	0	0		0	0	0	0	0	0	0	0	1	1	0	0	0	0	0	0
		0	1	1	0	1	0	0	0	1	1	1	0	0	1	0	0		1	0	1	1	1	0	0	1	0	0	0	0	1	0	0	0
		0	1	0	1	1	1	1	1	1	1	1	0	0	1	0	0		0	1	0	0	0	0	0	0	0	0	0	0	0	0	0	0
		0	0	0	0	0	0	0	0	0	0	0	0	0	0	0	0		0	0	1	1	0	1	0	0	1	0	0	0	0	0	0	0
		0	0	0	0	0	1	1	0	1	1	0	0	0	0	0	0		0	0	0	0	1	1	1	0	1	1	0	0	0	1	0	0
		0	0	0	0	0	0	0	0	0	0	0	0	0	0	0	0		0	0	0	1	1	1	1	1	0	0	0	0	0	0	0	0
		0	0	0	1	0	0	1	0	0	0	0	0	0	0	0	0		0	0	0	0	0	0	0	0	1	0	0	0	0	0	0	0
		1	1	0	0	0	0	1	1	0	0	0	0	0	0	0	0		1	0	1	0	0	0	0	0	1	0	0	0	0	0	1	0
		0	0	0	0	0	0	0	0	1	0	0	0	0	0	0	0		0	0	0	0	0	0	0	0	0	0	0	0	0	0	0	0
		0	1	1	0	0	1	0	1	0	1	1	0	0	0	0	0		0	0	0	0	0	0	0	0	0	1	1	0	0	0	0	0
		1	1	0	0	0	0	0	0	0	0	0	0	0	0	0	0		1	1	0	1	0	0	1	0	0	1	0	0	0	0	0	0
		1	0	1	1	0	0	0	0	0	0	0	0	0	0	0	0		0	0	0	1	0	0	1	1	0	0	0	0	0	0	0	0
		0	1	1	1	0	1	1	0	0	1	0	0	0	0	0	0		1	0	0	0	0	0	0	0	0	0	0	0	0	0	0	0
		0	0	0	0	1	0	0	0	0	1	1	0	0	0	0	0		1	0	1	1	0	0	0	0	0	0	0	0	0	0	0	0
		0	0	0	0	0	0	0	0	1	1	0	0	0	0	0	0		0	0	0	1	1	1	0	0	0	0	0	0	0	0	0	0
		1	0	0	0	0	0	0	0	0	0	0	0	0	0	0	0		0	0	0	1	0	1	0	0	0	0	0	0	0	0	0	0
		1	0	0	1	0	1	0	0	1	1	0	0	0	0	1	0		0	0	1	0	0	0	0	0	1	0	1	0	0	0	0	0
		0	0	0	0	0	0	0	0	1	1	0	0	0	0	0	0		0	0	0	0	0	0	0	0	0	1	1	0	0	0	0	0
		1	0	1	0	1	1	1	0	1	1	1	0	1	1	1	1		0	1	0	0	0	0	0	0	0	0	1	0	0	0	0	0
		0	0	0	1	1	0	0	0	0	1	0	0	0	0	0	0		0	0	0	0	0	0	1	0	0	0	1	0	0	0	0	0
		0	0	0	0	0	1	0	0	1	1	1	0	0	0	0	0		0	1	1	1	1	0	0	0	1	0	0	0	0	1	0	0
		0	0	1	0	0	1	1	0	0	0	0	0	0	0	0	0		0	1	0	1	1	1	1	0	1	0	0	0	0	1	0	0
		0	1	0	0	0	0	0	0	1	1	1	0	0	0	0	0		0	0	0	0	0	0	0	0	0	0	0	0	0	0	0	0
		0	1	0	0	0	1	0	0	1	1	1	0	0	0	0	0		1	1	0	1	1	0	0	0	0	0	0	0	1	0	0	0
		1	0	0	0	0	0	0	0	0	1	0	0	0	0	0	0		0	0	1	0	0	0	0	0	0	0	0	0	0	0	0	0
		0	0	1	0	0	1	1	0	1	1	0	0	0	0	0	0		0	1	0	0	0	0	0	0	1	0	0	0	0	0	0	0
		0	1	0	1	0	1	1	1	1	1	0	0	0	0	0	0		1	1	0	0	0	1	1	0	1	0	0	0	0	0	1	0
		0	0	1	0	0	1	0	0	1	1	0	0	0	0	0	0		0	0	0	0	0	0	0	1	0	0	0	0	0	0	0	0
		0	0	0	1	0	0	1	0	1	1	0	0	0	0	0	0		0	0	0	0	0	0	0	0	0	0	0	0	0	0	0	0
		1	0	1	0	0	0	1	0	0	0	0	0	0	0	0	0		0	0	0	0	1	0	0	0	0	0	0	0	0	0	0	0
		0	1	0	0	0	0	0	0	0	1	1	0	0	0	0	0		0	1	0	0	1	0	0	0	0	0	0	0	0	0	0	0
		1	1	1	0	1	1	1	1	0	1	0	0	1	0	0	0		0	0	0	0	0	0	0	0	1	0	0	0	0	0	0	0
		0	1	0	0	0	1	0	0	0	1	0	0	0	0	0	0		0	1	0	0	0	0	0	0	0	0	0	0	0	0	0	0
		0	0	0	0	0	0	0	0	0	1	0	0	0	0	0	0		0	0	0	0	0	0	0	0	0	0	0	0	0	0	0	0
		1	1	0	0	0	0	0	0	1	0	0	0	0	0	1	0		0	0	0	0	1	0	1	0	1	1	1	0	0	1	0	0
		0	1	0	1	1	1	0	0	1	1	1	0	0	1	0	0		1	0	1	0	1	0	0	0	1	0	0	0	1	1	1	1
		0	1	0	0	0	0	0	0	0	0	0	0	0	0	0	0		0	0	0	1	0	0	0	1	1	0	0	0	0	0	0	0
		1	0	0	1	0	1	0	0	0	1	0	0	0	0	0	0		0	1	0	1	1	1	1	1	1	1	0	0	0	1	0	0
		0	1	0	0	0	0	0	0	0	0	1	0	0	0	0	0		0	0	0	0	0	0	1	0	1	0	0	0	0	0	0	0
		0	0	0	0	0	0	0	0	1	1	0	0	0	0	0	0		0	0	1	1	0	1	0	0	1	0	0	0	0	0	0	0
		0	1	0	0	0	0	0	0	0	1	0	0	0	0	0	0		0	0	0	0	0	0	0	0	1	1	1	0	0	0	0	0
		0	0	0	0	0	0	0	0	0	0	0	0	0	0	0	0		0	0	0	0	0	0	0	0	0	0	0	0	0	0	0	0
		0	1	0	0	0	1	1	0	1	1	1	0	0	0	0	0		0	0	0	0	0	0	0	0	1	0	1	0	0	0	0	0
		1	1	0	0	1	1	1	1	1	1	0	0	1	1	1	1		1	0	0	0	0	0	0	0	1	0	0	0	0	0	1	0
		0	0	0	0	0	0	0	0	0	0	0	0	0	0	0	0		0	0	0	0	0	1	0	0	1	0	0	0	0	0	0	0
		0	0	0	0	0	1	0	0	1	1	0	0	0	0	0	0		0	0	0	0	0	0	0	0	0	0	0	0	0	0	0	0
		0	0	0	0	0	0	0	0	0	0	0	0	0	0	0	0		0	1	0	1	0	0	0	0	0	0	0	0	0	0	0	0
		0	0	0	0	0	0	0	0	0	0	0	0	0	0	0	0		0	1	0	0	0	0	0	0	0	0	0	0	0	0	0	0
		0	0	0	1	0	1	0	0	1	1	1	0	0	0	0	0		0	0	0	1	0	0	0	0	0	0	1	0	0	0	0	0
		0	1	0	0	0	0	0	0	1	1	0	0	0	0	0	0		0	0	0	0	0	0	0	0	0	0	1	0	0	0	0	0
		0	0	0	0	0	0	1	0	0	0	1	0	0	0	0	0		0	0	0	0	1	0	0	0	0	0	1	0	0	0	0	0
		1	1	0	0	0	1	1	0	1	1	1	0	0	0	1	0		1	1	1	0	1	1	1	1	0	1	0	0	1	0	0	0
		0	0	0	0	0	0	0	0	0	1	0	0	0	0	0	0		1	0	0	0	0	0	0	0	0	1	0	0	0	0	0	0
		0	0	0	0	0	0	0	1	0	1	0	0	0	0	0	0		1	0	0	0	0	1	0	0	0	0	0	0	0	0	0	0
		1	0	0	1	0	0	0	0	1	1	1	0	0	0	1	0		0	0	0	1	0	0	0	0	1	0	0	0	0	0	0	0
		1	0	1	0	0	1	1	1	1	1	0	0	0	0	1	0		0	0	1	0	1	0	1	0	0	0	0	0	0	0	0	0
		0	1	0	0	0	1	0	0	1	1	1	0	0	0	0	0		0	0	0	1	0	0	0	0	0	0	0	0	0	0	0	0
		0	0	0	0	0	0	0	0	0	0	0	0	0	0	0	0		0	0	0	0	1	1	1	1	0	1	1	0	0	0	0	0
		0	1	1	0	0	1	0	0	1	1	1	0	0	0	0	0		0	1	1	1	1	1	1	1	0	0	1	0	0	0	0	0
		0	1	0	0	0	1	0	0	0	1	0	0	0	0	0	0		0	0	0	0	0	0	1	0	1	0	0	0	0	0	0	0
		0	0	0	0	0	0	1	0	1	1	0	0	0	0	0	0		1	0	0	0	0	1	0	1	0	0	1	0	0	0	0	0
		0	1	0	0	0	1	0	0	0	1	1	0	0	0	0	0		1	0	1	0	1	1	1	1	0	0	0	0	1	0	0	0
		0	0	1	1	1	0	1	1	1	1	0	0	0	1	0	0		0	0	1	1	0	1	0	0	1	0	1	0	0	0	0	0
		0	1	0	0	1	1	1	0	1	1	0	0	0	1	0	0		0	1	0	0	1	0	0	0	1	0	0	0	0	1	0	0
		1	0	0	0	0	1	1	0	0	0	0	0	0	0	0	0		0	1	0	0	1	0	0	0	1	1	0	0	0	1	0	0
		0	1	0	0	0	0	0	0	1	1	0	0	0	0	0	0		1	0	0	0	0	0	0	0	0	0	0	0	0	0	0	0
		1	0	0	1	1	1	0	1	1	1	0	0	1	1	1	1		0	0	0	0	0	0	0	0	1	0	0	0	0	0	0	0
		0	0	0	0	0	1	0	0	0	1	1	0	0	0	0	0		1	0	0	0	0	0	1	0	1	1	0	0	0	0	1	0
		0	0	0	0	0	0	0	0	1	1	1	0	0	0	0	0		0	0	0	0	1	0	0	0	0	1	0	0	0	0	0	0
		0	0	0	0	0	0	0	0	0	0	0	0	0	0	0	0		0	1	0	0	0	0	0	0	1	0	0	0	0	0	0	0
		0	0	0	0	1	1	0	0	1	1	0	0	0	1	0	0		0	1	0	0	0	0	1	0	1	0	0	0	0	0	0	0
		0	1	0	0	0	0	0	0	1	1	1	0	0	0	0	0		0	1	0	0	0	0	0	0	1	0	0	0	0	0	0	0
		0	0	0	0	0	1	0	0	0	1	0	0	0	0	0	0		0	0	0	0	0	0	0	0	1	0	0	0	0	0	0	0
		0	0	0	0	0	0	0	0	1	1	0	0	0	0	0	0		0	0	0	1	0	0	0	0	0	0	0	0	0	0	0	0
		0	0	0	0	1	0	1	0	0	1	1	0	0	0	0	0		0	0	1	1	0	0	0	0	0	0	0	0	0	0	0	0
		0	0	0	0	1	0	0	0	1	0	1	0	0	1	0	0		0	1	0	0	0	1	1	1	0	1	1	0	0	0	0	0
		0	1	0	0	0	0	0	0	0	0	0	0	0	0	0	0		0	0	0	0	0	0	0	0	1	0	0	0	0	0	0	0
		0	0	1	0	0	0	0	0	0	0	0	0	0	0	0	0		0	0	0	0	0	0	0	0	0	0	1	0	0	0	0	0
		0	0	0	0	0	0	0	0	1	0	0	0	0	0	0	0		0	0	0	1	0	1	0	1	0	0	0	0	0	0	0	0
		1	0	0	0	0	1	0	0	1	0	0	0	0	0	1	0		0	1	1	1	0	1	1	0	0	0	0	0	0	0	0	0
		0	1	0	0	0	0	1	0	1	1	0	0	0	0	0	0		0	1	0	0	0	0	0	0	0	0	0	0	0	0	0	0
		0	0	1	0	0	0	1	1	1	1	0	0	0	0	0	0		1	1	1	0	0	1	1	0	0	0	1	0	0	0	0	0
		0	0	0	0	0	1	1	1	0	1	1	0	0	0	0	0		1	1	0	1	1	0	0	0	1	0	0	0	1	1	1	1
		1	1	1	0	1	0	1	1	0	1	0	0	1	0	0	0		0	0	0	1	0	0	0	0	0	0	1	0	0	0	0	0
		0	0	0	0	0	0	0	0	0	0	0	0	0	0	0	0		0	0	0	1	0	0	0	0	1	0	0	0	0	0	0	0
		0	0	0	0	0	0	0	0	1	0	0	0	0	0	0	0		0	1	0	1	0	0	0	1	0	0	0	0	0	0	0	0
		1	0	0	1	0	0	1	0	1	1	0	0	0	0	1	0		1	0	0	0	0	1	1	0	1	0	0	0	0	0	1	0
		0	0	0	0	0	0	0	0	0	1	1	0	0	0	0	0		1	0	0	0	0	0	0	0	0	1	0	0	0	0	0	0
		0	0	0	0	1	0	0	0	1	1	1	0	0	1	0	0		1	0	0	1	1	0	0	0	0	0	0	0	1	0	0	0
		0	1	1	0	0	1	0	0	1	1	1	0	0	0	0	0		1	0	0	0	0	0	0	0	0	0	0	0	0	0	0	0
		0	0	1	1	0	1	0	0	1	1	0	0	0	0	0	0		0	0	0	1	0	0	0	0	0	1	0	0	0	0	0	0
		1	1	1	0	1	0	1	0	0	1	0	0	1	0	0	0		1	1	0	0	1	0	0	0	1	0	0	0	1	1	1	1
		0	1	1	1	0	0	0	0	1	1	0	0	0	0	0	0		0	1	0	0	1	1	0	0	0	0	0	0	0	0	0	0
		0	0	0	0	0	0	0	0	1	1	0	0	0	0	0	0		0	0	0	0	1	1	0	0	0	0	0	0	0	0	0	0
		1	1	1	1	0	1	1	0	0	1	0	0	0	0	0	0		0	0	1	0	0	0	0	0	0	0	0	0	0	0	0	0
		1	0	0	0	0	0	0	0	0	0	0	0	0	0	0	0		1	0	1	0	0	1	1	1	1	0	0	0	0	0	1	0
		0	0	0	0	1	0	0	0	0	0	0	0	0	0	0	0		1	1	0	1	0	0	0	0	0	0	0	0	0	0	0	0
		0	1	0	0	0	0	0	0	0	0	0	0	0	0	0	0		1	1	1	1	1	1	1	1	1	1	0	0	1	1	1	1
		1	1	0	0	0	0	0	0	1	1	1	0	0	0	1	0		1	0	0	0	0	0	0	0	0	1	0	0	0	0	0	0
		0	0	0	0	0	1	0	0	1	1	0	0	0	0	0	0		0	0	0	1	0	0	0	0	0	0	0	0	0	0	0	0
		0	1	0	0	0	0	0	0	1	1	1	0	0	0	0	0		0	1	0	0	0	0	0	0	0	0	0	0	0	0	0	0
		0	1	0	1	1	0	0	0	0	0	0	0	0	0	0	0		1	0	0	0	0	0	0	0	0	1	0	0	0	0	0	0
		0	1	0	0	0	0	0	0	0	1	0	0	0	0	0	0		0	0	0	0	0	1	0	0	0	0	0	0	0	0	0	0
		0	1	0	0	1	0	0	0	1	1	0	0	0	1	0	0		1	0	0	1	1	1	1	1	1	1	0	0	1	1	1	1
		0	1	0	0	0	0	0	1	0	1	0	0	0	0	0	0		1	0	0	1	1	0	0	1	1	1	0	0	1	1	1	1
		0	0	1	0	1	1	1	1	1	1	1	0	0	1	0	0		0	0	0	0	0	1	0	0	0	1	1	0	0	0	0	0
		0	0	0	0	0	0	0	0	0	1	0	0	0	0	0	0		0	1	0	0	0	0	0	0	1	0	1	0	0	0	0	0
		1	0	0	0	0	1	0	0	0	1	0	0	0	0	0	0		0	1	1	0	0	0	0	0	0	0	0	0	0	0	0	0
		1	1	0	0	0	0	0	0	0	1	0	0	0	0	0	0		0	0	0	1	0	0	0	0	0	0	0	0	0	0	0	0
		1	1	1	0	1	1	1	0	1	1	0	0	1	1	1	1		0	0	0	0	0	0	0	0	0	0	0	0	0	0	0	0
		0	1	0	1	0	1	1	1	1	0	0	0	0	0	0	0		0	0	1	0	0	1	1	0	0	0	0	0	0	0	0	0
		0	1	0	0	1	1	1	0	1	1	0	0	0	1	0	0		0	0	0	0	0	1	0	0	0	1	0	0	0	0	0	0
		0	1	1	0	1	1	1	0	1	1	1	0	0	1	0	0		0	0	0	0	0	1	0	0	0	0	0	0	0	0	0	0
		0	0	0	0	0	0	0	0	0	1	0	0	0	0	0	0		0	0	0	0	0	1	0	0	0	0	1	0	0	0	0	0
		0	0	1	0	1	0	0	1	0	1	0	0	0	0	0	0		1	0	0	0	0	0	0	0	0	0	1	0	0	0	0	0
		1	0	1	0	0	1	0	0	1	1	0	0	0	0	1	0		1	1	0	1	0	0	0	1	0	0	0	0	0	0	0	0
		0	1	0	0	0	1	1	0	1	1	1	0	0	0	0	0		0	1	0	1	0	0	0	0	1	0	0	0	0	0	0	0
		0	1	1	0	0	0	0	1	1	1	1	0	0	0	0	0		0	0	0	0	0	0	1	0	0	0	1	0	0	0	0	0
		0	0	0	0	0	1	1	1	0	1	1	0	0	0	0	0		0	1	0	0	0	0	0	0	1	1	0	0	0	0	0	0
		0	0	0	0	0	0	0	0	1	1	0	0	0	0	0	0		1	0	1	0	1	0	0	0	1	0	1	0	1	1	1	1
		0	1	0	0	0	0	0	0	1	0	0	0	0	0	0	0		0	0	0	0	0	0	0	0	0	0	0	0	0	0	0	0
		0	0	0	0	1	0	0	0	1	1	0	0	0	1	0	0		0	1	0	0	0	0	0	0	1	1	0	0	0	0	0	0
		1	1	1	1	1	1	1	1	1	1	0	0	1	1	1	1		0	0	0	0	0	0	0	0	1	0	0	0	0	0	0	0
		0	1	1	0	0	1	0	1	1	1	1	0	0	0	0	0		0	0	0	0	0	0	0	0	1	1	1	0	0	0	0	0
		1	1	0	0	0	1	0	0	1	1	0	0	0	0	1	0		0	1	0	1	0	1	0	0	1	1	0	0	0	0	0	0
		1	1	0	1	0	1	1	1	0	0	0	0	0	0	0	0		0	0	0	1	0	0	0	0	0	0	0	0	0	0	0	0
		0	0	0	0	0	0	0	0	0	1	1	0	0	0	0	0		0	0	0	0	0	0	0	0	1	1	1	0	0	0	0	0
		1	0	0	0	0	0	0	0	0	1	0	0	0	0	0	0		0	0	0	1	0	0	1	0	1	0	0	0	0	0	0	0
		0	1	0	1	1	1	0	0	1	1	1	0	0	1	0	0		1	0	0	1	0	1	1	1	0	0	0	0	0	0	0	0
		1	1	1	0	0	0	0	0	1	0	0	0	0	0	1	0		0	0	0	0	0	0	0	0	1	0	0	0	0	0	0	0
		0	0	0	0	1	0	0	0	1	1	0	0	0	1	0	0		0	0	0	0	1	1	0	0	0	0	0	0	0	0	0	0
		1	1	0	0	0	0	0	0	1	1	0	0	0	0	1	0		0	0	0	0	0	0	1	0	0	0	0	0	0	0	0	0
		0	1	0	0	0	1	1	1	1	1	1	0	0	0	0	0		0	0	1	0	0	0	0	0	1	0	0	0	0	0	0	0
		0	0	0	0	0	0	1	0	0	1	0	0	0	0	0	0		0	0	1	0	0	1	0	1	1	0	0	0	0	0	0	0
		1	1	0	0	0	0	0	0	0	0	0	0	0	0	0	0		0	0	1	0	0	0	1	0	1	0	1	0	0	0	0	0
		0	0	0	0	0	1	0	0	1	1	0	0	0	0	0	0		0	0	1	0	0	1	0	0	1	0	0	0	0	0	0	0
		0	1	0	1	0	0	0	0	0	0	0	0	0	0	0	0		0	1	0	0	0	0	0	1	0	0	0	0	0	0	0	0
		0	0	0	0	0	0	0	0	1	1	0	0	0	0	0	0		0	1	0	0	1	0	1	0	0	0	0	0	0	0	0	0
		0	0	0	1	1	1	1	1	1	0	1	0	0	1	0	0		0	0	1	1	1	0	0	0	0	0	1	0	0	0	0	0
		0	0	0	0	0	0	0	1	0	1	0	0	0	0	0	0		0	0	0	1	0	0	0	0	1	1	1	0	0	0	0	0
		0	0	0	0	1	0	0	0	0	0	0	0	0	0	0	0		1	0	0	0	0	0	0	0	1	1	1	0	0	0	1	0
		0	1	0	0	0	0	0	1	1	1	1	0	0	0	0	0		1	0	0	0	0	1	1	1	0	0	1	0	0	0	0	0
		0	0	0	1	0	0	0	0	1	1	1	0	0	0	0	0		0	0	0	0	0	0	0	0	0	1	0	0	0	0	0	0
		1	0	0	0	0	0	0	0	0	0	0	0	0	0	0	0		0	1	0	0	0	1	0	0	0	0	0	0	0	0	0	0
		0	0	0	0	0	1	0	0	1	1	1	0	0	0	0	0		0	0	0	0	0	0	0	0	0	0	0	0	0	0	0	0
		0	0	0	0	0	0	0	0	0	1	0	0	0	0	0	0		0	0	1	0	1	0	0	0	0	0	0	0	0	0	0	0
		0	0	0	0	0	0	0	0	0	0	1	0	0	0	0	0		1	1	1	1	0	0	0	0	1	0	0	0	0	0	1	0
		0	0	0	0	0	0	0	0	0	1	1	0	0	0	0	0		0	0	0	1	0	0	0	0	0	0	0	0	0	0	0	0
		0	1	0	0	0	0	0	0	1	0	0	0	0	0	0	0		0	0	0	0	0	0	0	0	1	0	0	0	0	0	0	0
		0	0	1	0	1	0	0	0	0	0	0	0	0	0	0	0		0	1	1	1	1	0	0	0	0	0	0	0	0	0	0	0
		0	0	0	0	0	0	0	0	0	0	0	0	0	0	0	0		0	0	0	1	0	0	0	0	0	0	0	0	0	0	0	0
		1	0	0	0	0	0	0	0	1	0	0	0	0	0	1	0		0	1	0	0	0	0	0	0	0	1	0	0	0	0	0	0
		0	1	0	0	0	0	0	0	1	1	0	0	0	0	0	0		0	0	0	1	0	0	0	0	0	0	0	0	0	0	0	0
		0	1	1	0	0	0	0	0	1	0	0	0	0	0	0	0		0	1	0	1	0	0	0	1	0	0	1	0	0	0	0	0
		0	1	0	0	1	0	0	0	1	1	0	0	0	1	0	0		1	0	0	1	0	0	0	0	0	0	1	0	0	0	0	0
		0	1	1	1	0	1	1	0	0	1	0	0	0	0	0	0		0	0	0	1	0	0	1	0	0	1	0	0	0	0	0	0
		0	0	1	0	0	1	0	0	1	0	0	0	0	0	0	0		0	0	0	0	0	0	0	0	0	0	0	0	0	0	0	0
		0	0	0	0	0	0	1	1	1	1	1	0	0	0	0	0		0	1	1	0	0	0	0	0	1	1	0	0	0	0	0	0
		0	0	0	0	0	0	0	0	1	0	1	0	0	0	0	0		0	0	0	1	0	0	1	0	1	1	1	0	0	0	0	0
		0	1	0	0	1	1	0	1	1	1	0	0	0	1	0	0		0	1	0	0	1	1	0	0	0	0	0	0	0	0	0	0
		0	1	0	0	0	0	0	0	1	1	0	0	0	0	0	0		0	0	0	0	0	0	0	0	0	0	0	0	0	0	0	0
		0	1	0	0	0	1	0	1	1	1	0	0	0	0	0	0		0	1	1	0	0	0	0	0	0	0	0	0	0	0	0	0
		0	1	0	0	0	0	0	0	0	0	0	0	0	0	0	0		0	0	1	0	0	0	0	0	0	0	0	0	0	0	0	0
		0	1	1	0	0	0	0	0	0	1	1	0	0	0	0	0		0	0	0	0	1	0	0	0	1	0	0	0	0	1	0	0
		0	1	0	0	0	1	0	0	1	0	0	0	0	0	0	0		0	0	0	0	0	0	0	0	0	0	0	0	0	0	0	0
		0	1	1	0	0	1	1	0	0	1	1	0	0	0	0	0		0	0	0	1	0	1	0	0	0	0	0	0	0	0	0	0
		0	1	0	0	0	1	0	0	0	1	0	0	0	0	0	0		0	0	0	1	0	0	0	1	1	1	1	0	0	0	0	0
		0	1	0	0	1	1	1	1	1	1	0	0	0	1	0	0		0	0	0	0	0	0	0	0	0	1	1	0	0	0	0	0
		1	0	0	0	0	1	0	0	0	0	0	0	0	0	0	0		0	0	0	0	0	1	1	0	0	0	1	0	0	0	0	0
		1	1	0	0	0	0	1	1	1	1	1	0	0	0	1	0		1	1	0	1	1	1	1	1	0	0	0	0	1	0	0	0
		0	0	0	0	0	0	0	0	1	1	0	0	0	0	0	0		0	1	1	0	0	1	1	1	0	0	0	0	0	0	0	0
		0	0	0	0	0	1	0	0	0	1	1	0	0	0	0	0		0	0	0	0	0	0	0	0	0	1	0	0	0	0	0	0
		1	0	0	0	0	0	0	0	0	1	1	0	0	0	0	0		0	0	0	0	0	1	1	0	1	1	0	0	0	0	0	0
		1	1	0	0	0	1	1	1	1	1	1	0	0	0	1	0		1	0	0	1	0	0	0	0	1	0	0	0	0	0	1	0
		0	1	0	0	0	1	0	1	1	1	0	0	0	0	0	0		0	1	0	0	0	1	0	0	1	0	0	0	0	0	0	0
		0	0	0	0	0	1	0	0	0	1	1	0	0	0	0	0		0	0	1	0	0	0	0	0	1	0	0	0	0	0	0	0
		0	0	0	0	0	0	0	0	1	0	0	0	0	0	0	0		0	0	0	1	0	0	0	0	1	1	1	0	0	0	0	0
		1	0	0	0	0	0	0	0	0	1	0	0	0	0	0	0		0	1	0	0	0	0	0	0	0	1	0	0	0	0	0	0
		0	0	0	0	0	0	0	0	0	0	1	0	0	0	0	0		0	0	0	0	0	0	0	0	0	0	0	0	0	0	0	0
		0	0	0	0	0	0	0	0	0	1	0	0	0	0	0	0		0	1	0	1	1	1	1	1	0	0	0	0	0	0	0	0
		0	1	0	0	0	0	0	0	1	1	0	0	0	0	0	0		0	0	1	0	1	1	0	0	1	1	0	0	0	1	0	0
		0	1	1	0	1	1	1	1	1	1	0	0	0	1	0	0		0	0	0	0	0	0	0	1	0	0	1	0	0	0	0	0
		1	1	0	0	0	0	0	1	0	1	0	0	0	0	0	0		0	0	0	1	0	0	0	0	1	1	0	0	0	0	0	0
		0	1	0	0	0	0	0	0	0	0	0	0	0	0	0	0		1	1	1	1	0	1	0	0	0	0	1	0	0	0	0	0
		1	1	1	0	1	1	1	1	1	1	0	0	1	1	1	1		0	0	0	0	0	1	0	0	0	0	0	0	0	0	0	0
		0	1	0	0	0	0	0	1	1	1	1	0	0	0	0	0		1	1	0	1	1	0	0	0	0	0	0	0	1	0	0	0
		1	0	0	0	0	0	0	0	1	1	0	0	0	0	1	0		1	0	0	0	0	0	0	0	0	1	0	0	0	0	0	0
		0	1	0	0	1	0	0	1	0	1	0	0	0	0	0	0		0	0	0	0	1	0	1	0	0	0	0	0	0	0	0	0
		1	1	1	1	0	0	1	0	1	1	0	0	0	0	1	0		1	0	1	0	1	0	0	0	1	0	1	0	1	1	1	1
		0	0	0	0	0	0	0	0	1	0	1	0	0	0	0	0		0	0	1	0	0	0	0	0	0	1	1	0	0	0	0	0
		0	1	1	1	0	0	0	0	1	1	0	0	0	0	0	0		0	1	0	1	1	0	0	0	0	0	0	0	0	0	0	0
		1	1	0	0	0	0	0	0	0	0	0	0	0	0	0	0		0	0	1	0	0	1	0	0	1	0	1	0	0	0	0	0
		0	1	0	1	0	0	0	0	1	1	0	0	0	0	0	0		0	0	0	1	1	0	1	1	0	1	0	0	0	0	0	0
		0	0	1	0	0	1	0	1	1	1	1	0	0	0	0	0		1	1	0	1	1	1	0	0	1	1	0	0	1	1	1	1
		0	1	0	0	0	1	0	0	1	1	0	0	0	0	0	0		1	0	1	1	0	0	0	0	0	0	1	0	0	0	0	0
		0	0	0	0	1	0	0	0	1	0	0	0	0	1	0	0		0	1	0	0	0	0	1	0	1	1	0	0	0	0	0	0
		1	0	0	1	0	0	0	0	0	1	1	0	0	0	0	0		0	0	0	0	0	0	0	0	1	0	0	0	0	0	0	0
		0	0	1	0	0	0	0	0	1	0	0	0	0	0	0	0		1	1	1	0	1	0	0	1	0	0	0	0	1	0	0	0
		0	1	0	0	1	1	0	0	1	1	0	0	0	1	0	0		0	0	0	0	0	0	0	0	1	1	0	0	0	0	0	0
		0	1	0	0	0	0	0	1	1	1	1	0	0	0	0	0		0	0	0	0	1	0	0	1	0	0	0	0	0	0	0	0
		1	0	0	0	0	0	0	0	1	1	0	0	0	0	1	0		0	0	1	0	0	1	0	0	0	0	0	0	0	0	0	0
		0	1	1	1	0	1	0	1	1	1	0	0	0	0	0	0		0	1	1	0	1	1	1	1	1	1	0	0	0	1	0	0
		0	0	0	0	0	0	0	0	1	0	0	0	0	0	0	0		1	1	0	0	0	0	0	0	0	0	1	0	0	0	0	0
		1	1	1	1	1	1	1	1	1	1	1	0	1	1	1	1		0	1	0	0	1	0	1	0	0	0	0	0	0	0	0	0
		1	1	0	0	0	0	0	1	1	1	1	0	0	0	1	0		1	1	0	0	0	0	0	0	1	0	0	0	0	0	1	0
		0	0	0	0	0	1	0	0	0	0	0	0	0	0	0	0		0	0	0	0	0	1	0	0	0	0	0	0	0	0	0	0
		1	1	0	0	0	0	0	0	0	1	0	0	0	0	0	0		0	0	0	1	0	0	0	0	1	0	0	0	0	0	0	0
		1	1	0	1	0	1	1	0	1	1	0	0	0	0	1	0		0	0	1	0	1	0	0	1	1	0	1	0	0	1	0	0
		0	0	0	0	0	0	0	0	1	0	0	0	0	0	0	0		0	1	0	1	0	0	0	0	1	0	1	0	0	0	0	0
		1	0	0	0	0	0	0	0	1	0	0	0	0	0	1	0		0	0	0	1	0	0	0	0	0	0	0	0	0	0	0	0
		1	0	0	1	0	0	0	0	0	0	1	0	0	0	0	0		1	0	1	0	0	0	0	0	1	0	0	0	0	0	1	0
		0	0	0	1	0	0	0	0	0	1	0	0	0	0	0	0		1	0	0	0	0	0	0	0	1	0	1	0	0	0	1	0
		0	0	0	0	0	0	1	0	0	0	0	0	0	0	0	0		0	0	0	0	1	1	1	1	0	0	0	0	0	0	0	0
		0	1	0	0	0	1	1	1	1	1	1	0	0	0	0	0		0	0	0	0	1	0	0	0	1	0	0	0	0	1	0	0
		0	1	0	1	0	0	1	0	0	1	0	0	0	0	0	0		0	0	0	1	0	0	0	1	1	0	0	0	0	0	0	0
		0	0	1	0	0	0	0	0	1	1	0	0	0	0	0	0		0	0	0	0	0	0	0	0	1	0	0	0	0	0	0	0
		0	1	0	0	0	0	0	0	1	1	0	0	0	0	0	0		0	0	0	0	1	0	1	0	1	0	0	0	0	1	0	0
		0	0	0	0	0	0	0	0	1	0	0	0	0	0	0	0		0	0	0	1	0	0	0	1	0	1	0	0	0	0	0	0
		0	0	0	0	1	1	0	0	0	1	1	0	0	0	0	0		0	0	0	0	0	0	1	0	0	0	0	0	0	0	0	0
		1	0	0	1	0	1	0	0	0	0	0	0	0	0	0	0		0	0	0	1	1	0	0	0	0	0	0	0	0	0	0	0
		0	0	0	0	0	0	0	1	0	1	0	0	0	0	0	0		0	1	1	0	0	0	0	0	0	1	0	0	0	0	0	0
		0	0	0	0	0	0	0	0	0	1	0	0	0	0	0	0		0	1	0	0	0	0	1	0	0	1	1	0	0	0	0	0
		0	1	0	0	0	0	0	0	1	1	0	0	0	0	0	0		0	0	0	0	0	0	0	0	0	0	0	0	0	0	0	0
		0	1	0	0	0	1	0	1	1	1	0	0	0	0	0	0		0	1	0	0	1	1	0	0	1	0	0	0	0	1	0	0
		0	0	1	0	0	0	0	0	0	0	0	0	0	0	0	0		0	0	0	1	0	0	0	0	0	1	0	0	0	0	0	0
		0	0	0	0	0	0	0	0	1	0	0	0	0	0	0	0		0	0	1	0	0	0	0	0	0	0	1	0	0	0	0	0
		0	0	0	1	0	0	0	0	1	1	0	0	0	0	0	0		0	0	0	0	0	0	0	1	0	0	0	0	0	0	0	0
		0	0	1	0	0	0	0	0	0	0	0	0	0	0	0	0		0	0	0	1	0	0	0	0	1	1	1	0	0	0	0	0
		0	0	1	0	0	0	1	0	0	0	1	0	0	0	0	0		0	0	0	0	0	0	0	0	1	0	1	0	0	0	0	0
		0	1	1	0	0	1	1	0	1	0	0	0	0	0	0	0		0	0	0	0	0	0	0	0	1	0	0	0	0	0	0	0
		0	0	0	0	0	0	1	0	1	1	0	0	0	0	0	0		0	1	0	1	0	1	1	1	0	0	1	0	0	0	0	0
		0	0	0	0	0	0	0	1	1	1	1	0	0	0	0	0		0	0	0	1	0	0	0	0	0	0	0	0	0	0	0	0
		1	0	1	0	0	0	0	0	0	1	0	0	0	0	0	0		1	1	0	0	0	0	0	1	1	0	1	0	0	0	1	0
		0	0	0	0	0	0	0	0	1	1	0	0	0	0	0	0		0	1	0	1	0	0	0	0	0	0	0	0	0	0	0	0
		0	1	0	0	1	1	1	1	1	0	0	0	0	1	0	0		0	0	0	0	0	1	1	0	0	0	0	0	0	0	0	0
		0	0	0	0	0	1	0	0	0	1	1	0	0	0	0	0		1	0	1	0	1	0	0	0	1	0	0	0	1	1	1	1
		0	1	0	0	0	0	0	0	0	1	1	0	0	0	0	0		0	0	0	1	0	0	0	0	0	0	0	0	0	0	0	0
		0	1	0	0	0	0	0	0	1	1	0	0	0	0	0	0		0	0	0	1	0	0	0	0	0	0	0	0	0	0	0	0
		0	0	0	0	1	1	0	0	1	1	0	0	0	1	0	0		0	1	0	1	0	0	0	0	1	0	0	0	0	0	0	0
[truncated: 1,526 more rows]

## Sheet: Figure 6b
Figure 6b
[truncated: 21,001 more rows]

## Sheet: Figure S3
Figure S3
[truncated: 464 more rows]

## Sheet: Figure S4
Figure S4	EV added (data)	EV Captured (data)	EV added (fit)	EV Captured (fit)
[truncated: 50 more rows]

[truncated: 15 more sheets: Figure S5, Figure S6, Figure S7a, Figure S7b, Figure S7c, Figure S8, Figure S9, Figure S10, Figure S11, Figure S12, Figure S13, Figure S14, Figure S15, Table S1, Table S2]
